# Supplementary material for: A new black nightshade (Morelloid clade, Solanum, Solanaceae) from the caatinga biome of north-eastern Brazil with a key to Brazilian morelloids
Source: PhytoKeys. 2018 Aug 13;(108):1–12. doi: 10.3897/phytokeys.108.27254 (PMC6160794; doi:10.3897/phytokeys.108.27254)
Supplement: Supplementary material 1 — Specimen data for species of the Morelloid Clade occurring in Brazil [file phytokeys-108-001-s001.csv]

FAMILY	GENUS	SP1	AUTHOR1	HERBARIUM	CATEGORY	SPECID	BRAHMS	ACCESSION	BARCODE	COLLECTOR	PREFIX	NUMBER	SUFFIX	ADDCOLL	DAY	MONTH	YEAR	DATERES	TYPE	TYPE_OF	COUNTRY	MAJORAREA	MINORAREA	GAZETTEER	LOCNOTES_C	HABITATT_C	PLANTDES_C	VERNACULAR	LATDEC	LONGDEC	ALT	ALTMAX	ALTRES	ALTRANGE	GEODATA_C
Solanaceae	Solanum	americanum	Mill.	RB	Herbarium sheet	171335	131962		RB00464275	[YS]		327			14	10	1964				Brazil	Paraná	Curitiba		Cruz do Pilarzinho.		Frequente.		0	0	0	0			Brazil, Estado: Paraná, Curitiba: Cruz do Pilarzinho.
Solanaceae	Solanum	americanum	Mill.	MBM	Herbarium sheet	143600	109426	147963	MBM0147963	Abrão, H.R.S.		5		et al.	0	0	0				Brazil	Paraná	Pinhão		Rio Divisa				0	0	0	0			Brazil, Estado: Paraná, Pinhão: Rio Divisa
Solanaceae	Solanum	americanum	Mill.	MBM	Herbarium sheet	143605	109429	161863	MBM0161863	Abruzzi, M.L.		1104			0	0	0				Brazil	Rio Grande do Sul	Rio Grande		Estação Ecológica do Taím				0	0	0	0			Brazil, Estado: Rio Grande do Sul, Rio Grande: Estação Ecológica do Taím
Solanaceae	Solanum	americanum	Mill.	UPCB	Herbarium sheet	143282	109134	14651		Acra, L.A.		137			1	10	1986				Brazil	Paraná	Curitiba		UFPR - Centro Politécnico		Erva de picada, flores alvescentes, frutos pretos quando maduros.		0	0	0	0			Brazil, Estado: Paraná, Curitiba: UFPR - Centro Politécnico
Solanaceae	Solanum	americanum	Mill.	JPB	Herbarium sheet	143279	109131	4180		Agra, M.F.		96			4	1	1979				Brazil	Paraíba	João Pessoa				Erva Moura. flor alva. Subarbusto e arbusto ramificado inflorescência em umbelas, baga negra.		-7.115	-34.863056	47	47		47 - 47	Brazil, Estado: Paraíba, João Pessoa
Solanaceae	Solanum	americanum	Mill.	NY	Herbarium sheet	143672	109485	NY00669451	669451	Agra, M.F.		786			15	6	1989				Brazil	Pernambuco	Recife		Dois Irmaos, Campus da UFRPE; próximo ao prédio do mestrado em botânica.		erva, anual e glabrescente; folhas membranceas; corola alva; anteras amarelas; baga globosa		-8.0542	-34.8808	0	0			Brazil, Estado: Pernambuco, Recife: Dois Irmaos, Campus da UFRPE; próximo ao prédio do mestrado em botânica.
Solanaceae	Solanum	americanum	Mill.	NY	Herbarium sheet	143666	109482	NY00669448	669448	Agra, M.F.		790			2	6	1989				Brazil	Paraíba	Campina Grande		BR-PB		Erva Moura, terrestre, herbáceo. Erva rudeiral, anual, folhas mombránaceas, corola alva, anteras amarelas.		-7.230833	-35.881111	551	551		551 - 551	Brazil, Estado: Paraíba, Campina Grande: BR-PB
Solanaceae	Solanum	americanum	Mill.	JPB	Herbarium sheet	143667	109482			Agra, M.F.		790			2	6	1989				Brazil	Paraíba	Campina Grande		BR-PB		Erva Moura, terrestre, herbáceo. Erva rudeiral, anual, folhas mombránaceas, corola alva, anteras amarelas.		-7.230833	-35.881111	551	551		551 - 551	Brazil, Estado: Paraíba, Campina Grande: BR-PB
Solanaceae	Solanum	americanum	Mill.	NY	Herbarium sheet	143673	109486	NY00669452	669452	Agra, M.F.		792			16	7	1989				Brazil	Paraíba	Riachao do Bacamarte				erva a subarbusto, anual; folhas membranaceas; corola alva, anteras amarelas		-7.2483	-35.6628	0	0			Brazil, Estado: Paraíba, Riachao do Bacamarte
Solanaceae	Solanum	americanum	Mill.	NY	Herbarium sheet	143670	109484	NY00669450	669450	Agra, M.F.		1108			26	2	1990				Brazil	Paraíba	Joao Pessoa		Campus UFPB, prox. DSE.		Erva inerme; folhas membranáceas glabrescentes, corola alva, anteras amarelas, baga pequena globosa, negras na maturação.		-7.963889	-34.092078	45	45		45 - 45	Brazil, Estado: Paraíba, Joao Pessoa: Campus UFPB, prox. DSE.
Solanaceae	Solanum	americanum	Mill.	JPB	Herbarium sheet	143671	109484	15783		Agra, M.F.		1108			26	2	1990				Brazil	Paraíba	Joao Pessoa		Campus UFPB, prox. DSE.		Erva inerme; folhas membranáceas glabrescentes, corola alva, anteras amarelas, baga pequena globosa, negras na maturação.		-7.963889	-34.092078	45	45		45 - 45	Brazil, Estado: Paraíba, Joao Pessoa: Campus UFPB, prox. DSE.
Solanaceae	Solanum	americanum	Mill.	NY	Herbarium sheet	143675	109488	NY00669454	669454	Agra, M.F.		1110			22	2	1990				Brazil	Paraíba	Joao Pessoa		Campus da UFPB, próximo ao Departamento de Sistemática e Ecologia.		erva inerme; folhas membranceas, glabrescentes; corola alva; estamens com anteras amarelas; baga globosa, pequena, negrescente na maturacao		-7.0992	-34.8872	45	45		45 - 45	Brazil, Estado: Paraíba, Joao Pessoa: Campus da UFPB, próximo ao Departamento de Sistemática e Ecologia.
Solanaceae	Solanum	americanum	Mill.	NY	Herbarium sheet	143674	109487	NY00669453	669453	Agra, M.F.		1114			15	7	1989				Brazil	Paraíba	Campina Grande		Bairro do Catolé, próximo ao Clube Médico Campestre.		erva anual, ruderal; folhas membranaceas, glabrescentes; corola alva; anteras amarelas		-7.2308	-35.8808	0	0			Brazil, Estado: Paraíba, Campina Grande: Bairro do Catolé, próximo ao Clube Médico Campestre.
Solanaceae	Solanum	americanum	Mill.	NY	Herbarium sheet	143668	109483	NY00669449	669449	Agra, M.F.		1116			22	2	1990				Brazil	Paraíba	Campina Grande		Riachão do Bacamarte Margens da BR.		Erva Moura. Terrestre, erva de flor alva. Erva a substrato anual, corola alva anteras amarelas.		-7.230833	-35.881111	551	551		551 - 551	Brazil, Estado: Paraíba, Campina Grande: Riachão do Bacamarte Margens da BR.
Solanaceae	Solanum	americanum	Mill.	JPB	Herbarium sheet	143669	109483	15780		Agra, M.F.		1116			22	2	1990				Brazil	Paraíba	Campina Grande		Riachão do Bacamarte Margens da BR.		Erva Moura. Terrestre, erva de flor alva. Erva a substrato anual, corola alva anteras amarelas.		-7.230833	-35.881111	551	551		551 - 551	Brazil, Estado: Paraíba, Campina Grande: Riachão do Bacamarte Margens da BR.
Solanaceae	Solanum	americanum	Mill.	JPB	Herbarium sheet	143310	109162	18740		Agra, M.F.		1245			24	7	1990				Brazil	Paraíba	João Pessoa		Cidade Universitária, 6 Km sudeste do centro de João Pessoa.		Mata Atlântica, vegetação latifoliada perenifolia, formada de árvores altas.Cultivado no horto do LTF. Ervas flores alvas, frutos negros.		-7.95	-34.883333	30	40		30 - 40	Brazil, Estado: Paraíba, João Pessoa: Cidade Universitária, 6 Km sudeste do centro de João Pessoa.
Solanaceae	Solanum	americanum	Mill.	JPB	Herbarium sheet	143311	109163	17730		Agra, M.F.		1292			3	6	1977				Brazil	Paraíba	João Pessoa				Sustrato terrestre, herbáceo flores alvas. Planta rudeiral frutos enegrecidos.		-7.115	-34.863056	47	47		47 - 47	Brazil, Estado: Paraíba, João Pessoa
Solanaceae	Solanum	americanum	Mill.	JPB	Herbarium sheet	143317	109169	20400		Agra, M.F.		2111			1	10	1993				Brazil	Paraíba	Areia						-6.963333	-35.691389	618	618		618 - 618	Brazil, Estado: Paraíba, Areia
Solanaceae	Solanum	americanum	Mill.	JPB	Herbarium sheet	143319	109171	21363		Agra, M.F.		3138			29	6	1994				Brazil	Paraíba	Cabaceiras		Estrada para Boa Vista.	Caatinga hiperxerofila, vegetação predominante de Cactácea, Bromeliaces e Mimosaceae. Solo argiloso.	Arbusto ramificado; flores brancas; frutos diminutos.		-7.489167	-36.287222	400	500		400 - 500	Brazil, Estado: Paraíba, Cabaceiras: Estrada para Boa Vista.
Solanaceae	Solanum	americanum	Mill.	JPB	Herbarium sheet	143323	109175	21761		Agra, M.F.		3892			18	1	1997				Brazil	Paraíba	Maturéia		Pico do Jabre, Próximo à grande pedra que fica à direita, ca. de 50m, da sede da TELPA.	Vegetação arbustivo-arbórea, semicaducifolia, subxerofítica, com elementos da caatinga e da mata úmida.	Erva delgada, ca. 60cm; flores diminutas; corola alva, reflexa, anteras amarelas.		-7.186111	-35.431389	800	1010		800 - 1010	Brazil, Estado: Paraíba, Maturéia: Pico do Jabre, Próximo à grande pedra que fica à direita, ca. de 50m, da sede da TELPA.
Solanaceae	Solanum	americanum	Mill.	JPB	Herbarium sheet	143327	109178	37815		Agra, M.F.		5784			13	4	2002				Brazil	Paraíba	Maturéia		Pico do Jabre				0	0	0	0			Brazil, Estado: Paraíba, Maturéia: Pico do Jabre
Solanaceae	Solanum	americanum	Mill.	UFP	Herbarium sheet	143821	109629	20349	UFP020349	Albuquerque, A.L.		s.n.			24	11	1997				Brazil	Pernambuco	Jaboatão dos Guararapes		Prazeres		Flor pequena, branca, estames amarelos, fruto verde, quando maduro preto. DESC:Flor pequena, branca, estames amarelos, fruto verde, quando maduro preto.;		0	0	0	0			Brazil, Estado: Pernambuco, Jaboatão dos Guararapes: Prazeres
Solanaceae	Solanum	americanum	Mill.	INPA	Herbarium sheet	143582	109411	143090	INPA0143090	Albuquerque, J.M. de	INPA	143090			0	0	0				Brazil	Amazonas	Manaus		Campus do INPA., Laboratório de sementes do INPA.	Solo de areia lavada para experimento.	Plântula de erva invasora. Cotilédones lanceolados, caulículo teretiforme, folhas alternas, simples, sistema radicular bastante delicado.		0	0	0	0			Brazil, Estado: Amazonas, Manaus: Campus do INPA., Laboratório de sementes do INPA.
Solanaceae	Solanum	americanum	Mill.	INPA	Herbarium sheet	143583	109412	143091	INPA0143091	Albuquerque, J.M. de	INPA	143091			0	0	0				Brazil	Amazonas	Manaus		Manaus-Itacoatiara km 12, Margem estr. Manaus-Itacoatiara, km 12.	Solo arenoso, terra firme.	Erva invasora, bastante ramificada, folhas ovado-agudas, frutos baga sementesub-reniforme.		0	0	0	0			Brazil, Estado: Amazonas, Manaus: Manaus-Itacoatiara km 12, Margem estr. Manaus-Itacoatiara, km 12.
Solanaceae	Solanum	americanum	Mill.	RB	Herbarium sheet	170865	131533	168946	RB00464349	Almeida de Jesus, J.		1495			25	4	1972				Brazil	Rio de Janeiro	Guanabara	Grumarin		planta sobre pedras	erva restreira de flores e botões verdes		0	0	25	0	ca.	25	Brazil, Estado: Rio de Janeiro, Guanabara, Grumarin
Solanaceae	Solanum	americanum	Mill.	RB	Herbarium sheet	170893	131561	151766	RB00464274	Almeida, J.		451			10	4	1972				Brazil	Rio de Janeiro	Guanabara	Lagoa Marapendi	estrada do Autodromo	tererno arenoso, alagado	flores brancas; frutos verdes	erva moura	0	0	0	0			Brazil, Estado: Rio de Janeiro, Guanabara, Lagoa Marapendi: estrada do Autodromo
Solanaceae	Solanum	americanum	Mill.	RB	Herbarium sheet	171370	131997		RB00464205	Almeida, J.		1969			28	9	1972				Brazil	Rio de Janeiro	Rio de Janeiro		Barra de Guaratiba, Via Rio-Santos, margem da estrada.		Planta de 30 cm; cálice verde, pétalas brancas e anteras amarelas.		0	0	0	0			Brazil, Estado: Rio de Janeiro, Rio de Janeiro: Barra de Guaratiba, Via Rio-Santos, margem da estrada.
Solanaceae	Solanum	americanum	Mill.	MO	Herbarium sheet	118936	93966	5774147	MO-1338370	Almeida, S.S. de		665		Cordeiro, M.	1	9	1991				Brazil	Roraima			Da Amazônia. Serra do Surucucu. Savana arbustiva no platô. Solo encharcado escuro.		Erva escandante 60 cm. Flor com corola lilás e estames amarelados. Fruto imaturo verde e maduro escuro.		0	0	0	0			Brazil, Estado: Roraima: Da Amazônia. Serra do Surucucu. Savana arbustiva no platô. Solo encharcado escuro.
Solanaceae	Solanum	americanum	Mill.	INPA	Herbarium sheet	143591	93966	212876	INPA0212876	Almeida, S.S. de		665		Cordeiro, M.	1	9	1991				Brazil	Roraima			Da Amazônia. Serra do Surucucu. Savana arbustiva no platô. Solo encharcado escuro.		Erva escandante 60 cm. Flor com corola lilás e estames amarelados. Fruto imaturo verde e maduro escuro.		0	0	0	0			Brazil, Estado: Roraima: Da Amazônia. Serra do Surucucu. Savana arbustiva no platô. Solo encharcado escuro.
Solanaceae	Solanum	americanum	Mill.	HAMAB	Herbarium sheet	143592	93966	11955		Almeida, S.S. de		665		Cordeiro, M.	1	9	1991				Brazil	Roraima			Da Amazônia. Serra do Surucucu. Savana arbustiva no platô. Solo encharcado escuro.		Erva escandante 60 cm. Flor com corola lilás e estames amarelados. Fruto imaturo verde e maduro escuro.		0	0	0	0			Brazil, Estado: Roraima: Da Amazônia. Serra do Surucucu. Savana arbustiva no platô. Solo encharcado escuro.
Solanaceae	Solanum	americanum	Mill.	RB	Herbarium sheet	171346	131973		RB00519897	Alves, E.M.		493			8	7	2006				Brazil	Paraná	Querência do Norte		Ilha Mexerica, Trilha Beira Rio.		Herbácea até 0,6 m de alt., flores brancas, frutos verdes		0	0	0	0			Brazil, Estado: Paraná, Querência do Norte: Ilha Mexerica, Trilha Beira Rio.
Solanaceae	Solanum	americanum	Mill.	RB	Herbarium sheet	171268	131895		RB01188847	Amaral, A.		418			11	4	1999				Brazil	Mato Grosso do Sul	Bataguassu		Margem direita do Rio Paraná.				-21.644444	-52.053333	0	0			Brazil, Estado: Mato Grosso do Sul, Bataguassu: Margem direita do Rio Paraná.
Solanaceae	Solanum	americanum	Mill.	MO	Herbarium sheet	118938	109409	3476580	MO-1352082	Amaral, I.L.		808		Silva, N.; Lima, J. & Monteiro, O.P.	19	4	1983				Brazil	Mato Grosso	Colider		Estrada Santarém-Cuiabá, BR-163, km 762, a 30 km de Guarantan, Serra doi Cachimbo.	Mata de cerrado, solo pedregoso, vegetação rupestre.	Arbusto de +/- 30 m de altura. Flores brancas, estames amarelos, frutos imaturos.		-9.583333	-54.916667	0	0			Brazil, Estado: Mato Grosso, Colider: Estrada Santarém-Cuiabá, BR-163, km 762, a 30 km de Guarantan, Serra doi Cachimbo.
Solanaceae	Solanum	americanum	Mill.	INPA	Herbarium sheet	143579	109409	112196	INPA0112196	Amaral, I.L.		808		Silva, N.; Lima, J. & Monteiro, O.P.	19	4	1983				Brazil	Mato Grosso	Colider		Estrada Santarém-Cuiabá, BR-163, km 762, a 30 km de Guarantan, Serra doi Cachimbo.	Mata de cerrado, solo pedregoso, vegetação rupestre.	Arbusto de +/- 30 m de altura. Flores brancas, estames amarelos, frutos imaturos.		-9.583333	-54.916667	0	0			Brazil, Estado: Mato Grosso, Colider: Estrada Santarém-Cuiabá, BR-163, km 762, a 30 km de Guarantan, Serra doi Cachimbo.
Solanaceae	Solanum	americanum	Mill.	NY	Herbarium sheet	143580	109409	NY00697116	697116	Amaral, I.L.		808		Silva, N.; Lima, J. & Monteiro, O.P.	19	4	1983				Brazil	Mato Grosso	Colider		Estrada Santarém-Cuiabá, BR-163, km 762, a 30 km de Guarantan, Serra doi Cachimbo.	Mata de cerrado, solo pedregoso, vegetação rupestre.	Arbusto de +/- 30 m de altura. Flores brancas, estames amarelos, frutos imaturos.		-9.583333	-54.916667	0	0			Brazil, Estado: Mato Grosso, Colider: Estrada Santarém-Cuiabá, BR-163, km 762, a 30 km de Guarantan, Serra doi Cachimbo.
Solanaceae	Solanum	americanum	Mill.	RB	Herbarium sheet	170803	109409	370931	RB00531708	Amaral, I.L.		808		Silva, N.; Lima, J. & Monteiro, O.P.	19	4	1983				Brazil	Mato Grosso	Colider		Estrada Santarém-Cuiabá, BR-163, km 762, a 30 km de Guarantan, Serra doi Cachimbo.	Mata de cerrado, solo pedregoso, vegetação rupestre.	Arbusto de +/- 30 m de altura. Flores brancas, estames amarelos, frutos imaturos.		-9.583333	-54.916667	0	0			Brazil, Estado: Mato Grosso, Colider: Estrada Santarém-Cuiabá, BR-163, km 762, a 30 km de Guarantan, Serra doi Cachimbo.
Solanaceae	Solanum	americanum	Mill.	RB	Herbarium sheet	171382	132009		RB00682864	Amorim		8020			22	7	2011				Brazil	Bahia	Camacan		RPPN Serra Bonita. 9.7 km W de Camacan, na estrada para Jacareci. Trilha nova do Diogo.		Sub-arbusto ca. 1 m alt. Folhas verdes, algo discolores. Corola alva, anteras amarelas. Frutos imaturos verdes a nigrescentes.		-15.391667	-39.565278	0	0			Brazil, Estado: Bahia, Camacan: RPPN Serra Bonita. 9.7 km W de Camacan, na estrada para Jacareci. Trilha nova do Diogo.
Solanaceae	Solanum	americanum	Mill.	MO	Herbarium sheet	118939	93969	2430859	MO-1350925	Anderson, W.R.		9935			9	5	1973				Brazil	Goiás			ca. 17 km (straight line) S of Goias Velho, ca. 6 km NE of Mossamedes.	mesophytic woods along stream at base of east side of serra	Shrub 2 m tall; corolla white; anthers yellow; fruit green.		0	0	750	0		750	Brazil, Estado: Goiás: ca. 17 km (straight line) S of Goias Velho, ca. 6 km NE of Mossamedes.
Solanaceae	Solanum	americanum	Mill.	NY	Herbarium sheet	143271	93969	NY00697142	697142	Anderson, W.R.		9935			9	5	1973				Brazil	Goiás			ca. 17 km (straight line) S of Goias Velho, ca. 6 km NE of Mossamedes.	mesophytic woods along stream at base of east side of serra	Shrub 2 m tall; corolla white; anthers yellow; fruit green.		0	0	750	0		750	Brazil, Estado: Goiás: ca. 17 km (straight line) S of Goias Velho, ca. 6 km NE of Mossamedes.
Solanaceae	Solanum	americanum	Mill.	RB	Herbarium sheet	170806	93969	239159	RB00464329	Anderson, W.R.		9935			9	5	1973				Brazil	Goiás			ca. 17 km (straight line) S of Goias Velho, ca. 6 km NE of Mossamedes.	mesophytic woods along stream at base of east side of serra	Shrub 2 m tall; corolla white; anthers yellow; fruit green.		0	0	750	0		750	Brazil, Estado: Goiás: ca. 17 km (straight line) S of Goias Velho, ca. 6 km NE of Mossamedes.
Solanaceae	Solanum	americanum	Mill.	UPCB	Herbarium sheet	143283	109135	65243		Andrade, B.O.		147			16	11	2008				Brazil	Paraná	Ponta Grossa		Nascente do rio Tibagi. Campos hidrófilos sobre Organossolo.		Espécie herbácea de flores alvas.		-25.273611	-49.824722	1097	1097		1097 - 1097	Brazil, Estado: Paraná, Ponta Grossa: Nascente do rio Tibagi. Campos hidrófilos sobre Organossolo.
Solanaceae	Solanum	americanum	Mill.	UPCB	Herbarium sheet	143287	109139	65242		Andrade, B.O.		302			29	3	2008				Brazil	Paraná	Ponta Grossa		Nascente do rio Tibagi. Campos hidrófilos sobre Organossolo.		Espécie herbácea de flores alvas.		-25.273611	-49.824722	1096	1096		1096 - 1096	Brazil, Estado: Paraná, Ponta Grossa: Nascente do rio Tibagi. Campos hidrófilos sobre Organossolo.
Solanaceae	Solanum	americanum	Mill.	RB	Herbarium sheet	171331	131958		RB00486488	Andrade, S. de		s.n.			0	0	0				Brazil	Rio de Janeiro	Itatiaia				Flor branca		0	0	0	0			Brazil, Estado: Rio de Janeiro, Itatiaia
Solanaceae	Solanum	americanum	Mill.	RB	Herbarium sheet	171388	132015		RB00707303	Andreata, R.		180			25	11	1981				Brazil	Rio de Janeiro	Niterói		Itaipuaçú, Pico Alto Moirão.		Subarbusto, flor alva, estame amarelo, fruto verde.		0	0	0	0			Brazil, Estado: Rio de Janeiro, Niterói: Itaipuaçú, Pico Alto Moirão.
Solanaceae	Solanum	americanum	Mill.	NY	Herbarium sheet	143692	109504	NY00697127	697127	Aparecida da Silva, M.		2753			26	9	1995				Brazil	Distrito Federal	Brasília		Reserva Ecológica do IBGE; próximo ao riacho Roncador				-15.944722	-47.885278	1100	1100		1100 - 1100	Brazil, Estado: Distrito Federal, Brasília: Reserva Ecológica do IBGE; próximo ao riacho Roncador
Solanaceae	Solanum	americanum	Mill.	RB	Herbarium sheet	171384	132011		RB00464143	Aparecida, M.		2753			26	9	1995				Brazil	Distrito Federal			Local alterado (capoeira) ao lado da chácara 2, próximo ao riacho Roncador.		Subarbusto de ca. 0,6m de altura, flores de cor branca, frutos imaturos de cor verde e maduros de cor roxa. Ocasional		-15.944722	-47.885278	0	0			Brazil, Estado: Distrito Federal: Local alterado (capoeira) ao lado da chácara 2, próximo ao riacho Roncador.
Solanaceae	Solanum	americanum	Mill.	ICN	Herbarium sheet	143445	109286	83349	ICN0083349	Aquila, M.E.A.		s.n.			17	4	1986				Brazil	Rio Grande do Sul	Porto Alegre						0	0	0	0			Brazil, Estado: Rio Grande do Sul, Porto Alegre
Solanaceae	Solanum	americanum	Mill.	IPA	Herbarium sheet	143289	109141	53402		Araújo, F.		333	AE		0	0	0				Brazil	Ceará	Novo Oriente		Carrasco - P1. Ibiapaba.		arbusto.		0	0	0	0			Brazil, Estado: Ceará, Novo Oriente: Carrasco - P1. Ibiapaba.
Solanaceae	Solanum	americanum	Mill.	NY	Herbarium sheet	143653	109472	NY00669428	669428	Archer, W.A.		4197			12	10	1936				Brazil	São Paulo			Usina, 9km west of Santa Cruz do Rio Pardo.				0	0	0	0			Brazil, Estado: São Paulo: Usina, 9km west of Santa Cruz do Rio Pardo.
Solanaceae	Solanum	americanum	Mill.	NY	Herbarium sheet	143713	109524	NY00697458	697458	Argent, G.C.G.		6362		Ramos, J.; Richards, P.W. & Souza, R.	12	9	1967				Brazil	Mato Grosso			Xavantina, by Ferry	waste ground on river bank	ca. 30 cm; white flowers		-14.63	-52.23	0	0			Brazil, Estado: Mato Grosso: Xavantina, by Ferry
Solanaceae	Solanum	americanum	Mill.	UB	Herbarium sheet	167868	109524	125125		Argent, G.C.G.		6362		Ramos, J.; Richards, P.W. & Souza, R.	12	9	1967				Brazil	Mato Grosso			Xavantina, by Ferry	waste ground on river bank	ca. 30 cm; white flowers		-14.63	-52.23	0	0			Brazil, Estado: Mato Grosso: Xavantina, by Ferry
Solanaceae	Solanum	americanum	Mill.	ICN	Herbarium sheet	143433	109274	48488	ICN0048488	Arzivenco, L.		s.n.			25	10	1976				Brazil	Rio Grande do Sul			Nonoai-Chapecó				0	0	0	0			Brazil, Estado: Rio Grande do Sul: Nonoai-Chapecó
Solanaceae	Solanum	americanum	Mill.	ALCB	Herbarium sheet	143341	109192	3733		Azevedo, B.		s.n.			3	11	1975				Brazil	Bahia	Salvador		Instituto de Biologia. Lago. Terrestre, terreno bastante úmido.		de tamanho em torno de mais ou menos 80cm.		0	0	0	0			Brazil, Estado: Bahia, Salvador: Instituto de Biologia. Lago. Terrestre, terreno bastante úmido.
Solanaceae	Solanum	americanum	Mill.	NY	Herbarium sheet	143682	109495	NY00669461	669461	Ball, J.		s.n.			10	7	1882				Brazil	Rio de Janeiro	Petrópolis		Prope Petrópolis.				-22.505	-43.1783	610	914		610 - 914	Brazil, Estado: Rio de Janeiro, Petrópolis: Prope Petrópolis.
Solanaceae	Solanum	americanum	Mill.	BM	Herbarium sheet	26489	27144		BM000935194	Banks, J.		s.n.		Solander, D.C.	0	0	1768				Brazil				Insula Rhara.				0	0	0	0			Brazil: Insula Rhara.
Solanaceae	Solanum	americanum	Mill.	RB	Herbarium sheet	171295	131922		RB00836434	Barros, A.A.M. de		2267			26	9	2004				Brazil	Rio de Janeiro	Niterói		Engenho do Mato; Parque Estadual da Serra da Tiririca, Morro do Cordovil, Estrada da Barrinha (Vai e Vem).		Erva ca 40 cm de at.; heliofila, folhas membranáceas concolores verdes; flores com sépalas verdes , pétalas alvas, frutos negros e verdes		0	0	0	0			Brazil, Estado: Rio de Janeiro, Niterói: Engenho do Mato; Parque Estadual da Serra da Tiririca, Morro do Cordovil, Estrada da Barrinha (Vai e Vem).
Solanaceae	Solanum	americanum	Mill.	RB	Herbarium sheet	171298	131925		RB00835240	Barros, A.A.M. de		3504			29	11	2008				Brazil	Rio de Janeiro	Saquarema		Loteamento Villatur Saquarema, Área de Proteção Ambiental da Restinga da Massambaba, Reserva Ecológica Estadual de Jacarepiá, Lagoa de Jacarepiá.		Erva com cerca de 50cm de altura, heliófila, folhas membranáceas discolores verdes, flores perfumadas alvas, frutos verdes e negros		-22.920556	-42.424444	0	0			Brazil, Estado: Rio de Janeiro, Saquarema: Loteamento Villatur Saquarema, Área de Proteção Ambiental da Restinga da Massambaba, Reserva Ecológica Estadual de Jacarepiá, Lagoa de Jacarepiá.
Solanaceae	Solanum	americanum	Mill.	RB	Herbarium sheet	171262	131889		RB01236353	Barros, A.A.M. de		5160			21	11	2015				Brazil	Rio de Janeiro	Magé		Distrito de Santo Aleixo, Jardim Esmeralda, Fazenda das Mercês ou das Nascentes (antigo Sítio de São Pedro)				-22.593889	-43.033889	32	0		32	Brazil, Estado: Rio de Janeiro, Magé: Distrito de Santo Aleixo, Jardim Esmeralda, Fazenda das Mercês ou das Nascentes (antigo Sítio de São Pedro)
Solanaceae	Solanum	americanum	Mill.	RB	Herbarium sheet	171326	131953		RB01054832	Barroso, R.M.		131			7	4	2015				Brazil	São Paulo	Mombuca		Mata do Pinheirinho. Usina Rosana.		Erva. Folhas maiores que as tradicionais. Flores com anteras poricidas		0	0	581	0		581	Brazil, Estado: São Paulo, Mombuca: Mata do Pinheirinho. Usina Rosana.
Solanaceae	Solanum	americanum	Mill.	RB	Herbarium sheet	171327	131954		RB01057600	Barroso, R.M.		135			7	4	2015				Brazil	São Paulo	Mombuca		Mata do Pinheirinho. Usina Rosana.		Erva. Segunda coleta do dia deferenciando da primeira pelo tamanho das folhas que são menores		0	0	581	0		581	Brazil, Estado: São Paulo, Mombuca: Mata do Pinheirinho. Usina Rosana.
Solanaceae	Solanum	americanum	Mill.	SJRP	Herbarium sheet	143328	109179	21610		Bassam, M.J.		8202			3	6	1988				Brazil	Paraná	Astorga		sítio irmãos bassam		arbusto, flores brancas, invasoras das lavouras de café;		0	0	0	0			Brazil, Estado: Paraná, Astorga: sítio irmãos bassam
Solanaceae	Solanum	americanum	Mill.	HUEM	Herbarium sheet	143358	109209	5305		Bassam, M.J.		s.n.			3	6	1988				Brazil	Paraná	Astorga		Sítio Irmãos Bassam		Arbusto; flores brancas; invasora das lavouras de café		0	0	0	0			Brazil, Estado: Paraná, Astorga: Sítio Irmãos Bassam
Solanaceae	Solanum	americanum	Mill.	FUEL	Herbarium sheet	143359	109209	8202		Bassam, M.J.		s.n.			3	6	1988				Brazil	Paraná	Astorga		Sítio Irmãos Bassam		Arbusto; flores brancas; invasora das lavouras de café		0	0	0	0			Brazil, Estado: Paraná, Astorga: Sítio Irmãos Bassam
Solanaceae	Solanum	americanum	Mill.	MO	Herbarium sheet	143916	109656	5907237	MO-1338357	Bastos, B.C.		134			15	7	1981				Brazil	Bahia	Aramari		Pasto da maternidade		Ervas com flôres brancas, frutos globosos, verdes, o escuros quando maduras	Erva de Santa Maria	0	0	0	0			Brazil, Estado: Bahia, Aramari: Pasto da maternidade
Solanaceae	Solanum	americanum	Mill.	ICN	Herbarium sheet	143437	109278	66023	ICN0066023	Batista, ?		s.n.			16	6	1984				Brazil	Rio Grande do Sul	Santa Cruz do Sul						0	0	0	0			Brazil, Estado: Rio Grande do Sul, Santa Cruz do Sul
Solanaceae	Solanum	americanum	Mill.	ICN	Herbarium sheet	143438	109279	66024	ICN0066024	Batista, ?		s.n.		Pilz, A. & Henn, ?	29	4	1984				Brazil	Rio Grande do Sul	Sapiranga		Picada Verão				0	0	0	0			Brazil, Estado: Rio Grande do Sul, Sapiranga: Picada Verão
Solanaceae	Solanum	americanum	Mill.	ICN	Herbarium sheet	143440	109281	66026	ICN0066026	Batista, ?		s.n.			14	6	1984				Brazil	Rio Grande do Sul	Santa Cruz do Sul						0	0	0	0			Brazil, Estado: Rio Grande do Sul, Santa Cruz do Sul
Solanaceae	Solanum	americanum	Mill.	ICN	Herbarium sheet	143441	109282	66027	ICN0066027	Batista, ?		s.n.			11	5	1984				Brazil	Rio Grande do Sul			entre Venâncio Aires e Mariante				0	0	0	0			Brazil, Estado: Rio Grande do Sul: entre Venâncio Aires e Mariante
Solanaceae	Solanum	americanum	Mill.	ICN	Herbarium sheet	143417	109258	3302	ICN0003302	Bauen, I.		37			24	7	1962				Brazil	Bahia	Lagoa do Abaeté				Flor branca; erva/suarbusto; fruto verde.		0	0	0	0			Brazil, Estado: Bahia, Lagoa do Abaeté
Solanaceae	Solanum	americanum	Mill.	MAC	Herbarium sheet	143286	109138	11155		Bayma, I.A.		285			12	6	2000				Brazil	Alagoas	Maceió		Conjunto Benedito Bentes, área da Casal	terreno baldio, vegetação ruderal.	Sub-arbusto Planta com ca. de 40cm de alt. Flores brancas com estames amarelos. Frutos verdes globosos e maduros arroxeados.		0	0	0	0			Brazil, Estado: Alagoas, Maceió: Conjunto Benedito Bentes, área da Casal
Solanaceae	Solanum	americanum	Mill.	RB	Herbarium sheet	171277	131904		RB00464273	Bento, M.S.		54			0	4	1920				Brazil	Pernambuco	Olinda				Arbustinho herbáceo, fl. alvas. fructo negro.		0	0	0	0			Brazil, Estado: Pernambuco, Olinda
Solanaceae	Solanum	americanum	Mill.	MO	Herbarium sheet	118943	93973	2419115	MO-1351369	Berg, C.C.	P-	19836		Steward, W.C.; Ramos, J.F.; Monteiro, O.P. & Lima, J.F.	22	10	1973				Brazil				Rio Aripuanã, forest 10km. downriver from lower part of nucleo Pioneiro de Humboldt.		Shrub, 30cm. tall. Corolla white. Stamens yellow. Fruit black.		-10.2	-59.35	0	0			Brazil: Rio Aripuanã, forest 10km. downriver from lower part of nucleo Pioneiro de Humboldt.
Solanaceae	Solanum	americanum	Mill.	NY	Herbarium sheet	143699	93973	NY00697141	697141	Berg, C.C.	P-	19836		Steward, W.C.; Ramos, J.F.; Monteiro, O.P. & Lima, J.F.	22	10	1973				Brazil				Rio Aripuanã, forest 10km. downriver from lower part of nucleo Pioneiro de Humboldt.		Shrub, 30cm. tall. Corolla white. Stamens yellow. Fruit black.		-10.2	-59.35	0	0			Brazil: Rio Aripuanã, forest 10km. downriver from lower part of nucleo Pioneiro de Humboldt.
Solanaceae	Solanum	americanum	Mill.	UEC	Herbarium sheet	143803	109612	64710	UEC058544	Bernacci, L.C.		25856			1	10	1989				Brazil	São Paulo	Campinas		Fazenda São Vicente.		Erva ca. 1,5 metros de altura, flores brancas, frutos imaturos, maduros negros. Interior da mata.; Mata mesófila semidecídua.		0	0	0	0			Brazil, Estado: São Paulo, Campinas: Fazenda São Vicente.
Solanaceae	Solanum	americanum	Mill.	UEC	Herbarium sheet	143786	109597	64711	UEC033778	Bernacci, L.C.		25857			31	5	1989				Brazil	São Paulo	Campinas		Fazenda São Vicente.		Arbusto ca. 1,5 metros de altura; botões esbranquiçados. Estrada da mata.; Mata Mesófila Semidecídua.		0	0	0	0			Brazil, Estado: São Paulo, Campinas: Fazenda São Vicente.
Solanaceae	Solanum	americanum	Mill.	ESA	Herbarium sheet	143406	109247		ESA096494	Bertoncini, A.P.		1091		Bertoncini, M.P.	8	12	1999				Brazil	São Paulo	Avaí						0	0	0	0			Brazil, Estado: São Paulo, Avaí
Solanaceae	Solanum	americanum	Mill.	FUEL	Herbarium sheet	143350	109201	31743		Bida, ?		s.n.		Coelho, ? & Olavo, ?	15	3	1980				Brazil	Paraná	Ponta Grossa		Próximo a orla do bosque SCB		Ruderal, daninha.		0	0	0	0			Brazil, Estado: Paraná, Ponta Grossa: Próximo a orla do bosque SCB
Solanaceae	Solanum	americanum	Mill.	BM	Herbarium sheet	166818	128575		BM000828423	Binot, A.		34			0	0	1875				Brazil	Rio de Janeiro		Petropolis					0	0	0	0			Brazil, Estado: Rio de Janeiro, Petropolis
Solanaceae	Solanum	americanum	Mill.	BM	Herbarium sheet	26487	27142		BM000935193	Blanchet, J.S.		183			0	0	0				Brazil				[sin loc.]				0	0	0	0			Brazil: [sin loc.]
Solanaceae	Solanum	americanum	Mill.	BM	Herbarium sheet	26485	27140		BM000935191	Blanchet, J.S.		869			0	0	0				Brazil				[Unclear: 'Purva'?] Santa Maria da Granda				0	0	0	0			Brazil: [Unclear: 'Purva'?] Santa Maria da Granda
Solanaceae	Solanum	americanum	Mill.	BM	Herbarium sheet	26491	27146		BM000935196	Blanchet, J.S.		s.n.			0	0	0				Brazil				[sin loc.]				0	0	0	0			Brazil: [sin loc.]
Solanaceae	Solanum	americanum	Mill.	ICN	Herbarium sheet	143444	109285	82417	ICN0082417	Boldrini, I.		277		Boechat, S.	10	4	1986				Brazil	Rio Grande do Sul	Quaraí						0	0	0	0			Brazil, Estado: Rio Grande do Sul, Quaraí
Solanaceae	Solanum	americanum	Mill.	ICN	Herbarium sheet	143557	109391	176099	ICN0176099	Bonilha, C.		313			25	8	2011				Brazil	Rio Grande do Sul	São Lourenço do Sul		Fazenda Pedra Mole		Espécie coletada em área cultivada com soja, sobre Planossolo. Flores brancas.		0	0	0	0			Brazil, Estado: Rio Grande do Sul, São Lourenço do Sul: Fazenda Pedra Mole
Solanaceae	Solanum	americanum	Mill.	MBML	Herbarium sheet	143284	109136	3874		Boone, W.		199			29	5	1984				Brazil	Espírito Santo	Santa Teresa		Rio Saltinho		Porte arbustivo, frutos maduros, solo avermelhado, altitude de +/- 400m.		-19.936111	-40.506944	0	0			Brazil, Estado: Espírito Santo, Santa Teresa: Rio Saltinho
Solanaceae	Solanum	americanum	Mill.	RB	Herbarium sheet	171226	109136		RB00464193	Boone, W.		199			29	5	1984				Brazil	Espírito Santo	Santa Teresa		Rio Saltinho		Porte arbustivo, frutos maduros, solo avermelhado, altitude de +/- 400m.		-19.936111	-40.506944	0	0			Brazil, Estado: Espírito Santo, Santa Teresa: Rio Saltinho
Solanaceae	Solanum	americanum	Mill.	MBML	Herbarium sheet	143297	109149	3436		Boone, W.		510			3	6	1985				Brazil	Espírito Santo	Santa Teresa		Pátio do Museu de Biologia Mello Leitão		Erva com flores de corola branca e anteras amarelas.		-19.936111	-40.616667	0	0			Brazil, Estado: Espírito Santo, Santa Teresa: Pátio do Museu de Biologia Mello Leitão
Solanaceae	Solanum	americanum	Mill.	RB	Herbarium sheet	171225	109149		RB00464194	Boone, W.		510			3	6	1985				Brazil	Espírito Santo	Santa Teresa		Pátio do Museu de Biologia Mello Leitão		Erva com flores de corola branca e anteras amarelas.		-19.936111	-40.616667	0	0			Brazil, Estado: Espírito Santo, Santa Teresa: Pátio do Museu de Biologia Mello Leitão
Solanaceae	Solanum	americanum	Mill.	RB	Herbarium sheet	171357	131984		RB00933442	Borges, A.S.		s.n.			21	10	1989				Brazil	São Paulo	Atibaia		Fazenda Soberana.		Herbácea, glabra, ereta com 40 a 80 cm de altura, reprodução por sementes.		0	0	0	0			Brazil, Estado: São Paulo, Atibaia: Fazenda Soberana.
Solanaceae	Solanum	americanum	Mill.	W	Herbarium sheet	155191	119055	1916-0006681		Bornmüller, A.		565			20	9	1905				Brazil	Rio Grande do Sul			Neu-Wurttemberg [=Panambi]	au Waldwegen, gemein			-28.292778	-53.501944	450	0		450	Brazil, Estado: Rio Grande do Sul: Neu-Wurttemberg [=Panambi]
Solanaceae	Solanum	americanum	Mill.	UFRN	Herbarium sheet	143823	109631	8284	UFRN00008284	Boto, M.M.P.		70		Equipe PPBio	18	12	2007				Brazil	Ceará	Ibiapina			Material ocasional.	Ca. 2 m alt. Folhas novas. Em plena floração, flores brancas. Fruto verde quando imaturo e preto quando maduro		0	0	0	0			Brazil, Estado: Ceará, Ibiapina
Solanaceae	Solanum	americanum	Mill.	HUEFS	Herbarium sheet	143824	109631	134434	HUEFS0134434	Boto, M.M.P.		70		Equipe PPBio	18	12	2007				Brazil	Ceará	Ibiapina			Material ocasional.	Ca. 2 m alt. Folhas novas. Em plena floração, flores brancas. Fruto verde quando imaturo e preto quando maduro		0	0	0	0			Brazil, Estado: Ceará, Ibiapina
Solanaceae	Solanum	americanum	Mill.	RB	Herbarium sheet	171307	131934		RB00741915	Bovini, M.G.		1056			15	9	1996				Brazil	Rio de Janeiro	Mangaratiba		Reserva Ecológica de Rio das Pedras, trilha do Cambucá.		Erva heliófila. Folhas membranáceas concolores. Flores brancas e estames amarelos. Frutos imaturos verdes.		0	0	0	0			Brazil, Estado: Rio de Janeiro, Mangaratiba: Reserva Ecológica de Rio das Pedras, trilha do Cambucá.
Solanaceae	Solanum	americanum	Mill.	RB	Herbarium sheet	171386	132013		RB00464098	Bovini, M.G.		1827			10	4	2000				Brazil	Rio de Janeiro	Rio de Janeiro		Floresta da Tijuca, Vista Cninesa.		Subarbusto heliófilo, ca. 1m de altura. Folhas membranáceas discolores. Flores alvas. Frutos imaturos verdes e maduros negros		0	0	0	0			Brazil, Estado: Rio de Janeiro, Rio de Janeiro: Floresta da Tijuca, Vista Cninesa.
Solanaceae	Solanum	americanum	Mill.	RB	Herbarium sheet	171305	131932		RB00348589	Bovini, M.G.		2207			24	10	2002				Brazil	Rio de Janeiro	Nova Iguaçu		Estrada do Ouro, ca. 800 m da sede. REBIO do Tinguá		Erva heliófila em área descampada. Folhas membranáceas, concolores. Flores alvas. Frutos imaturos verdes e maduros nigrescentes. Frequente no local.		0	0	400	700		400 - 700	Brazil, Estado: Rio de Janeiro, Nova Iguaçu: Estrada do Ouro, ca. 800 m da sede. REBIO do Tinguá
Solanaceae	Solanum	americanum	Mill.	RB	Herbarium sheet	171385	132012		RB00584032	Bovini, M.G.		2884			4	12	2009				Brazil	Amazonas	Boca do Acre		rio Inauini, próximo ao igarapé São Francisco, margem esquerda. 08º32´36'S e 67º34´08'W.		Subarbusto heliófilo, ca. 1,5m. Folhas membranáceas, concolores. Flores alvas. Frutos imaturos verdes e maduros nigrescentes. Material em DNA.		0	0	0	0			Brazil, Estado: Amazonas, Boca do Acre: rio Inauini, próximo ao igarapé São Francisco, margem esquerda. 08º32´36'S e 67º34´08'W.
Solanaceae	Solanum	americanum	Mill.	RB	Herbarium sheet	171314	131941		RB00739132	Bovini, M.G.		3646			6	1	2012				Brazil	Rio de Janeiro	Rio de Janeiro		Monumento Natural das Ilhas Cagarras, ilha Comprida, área descampada. .		Erva semi-heliófila ca. 1m, pouco frequente. Folhas membranáceas, concolores. Flores alvas. Frutos imaturos verdes e maduros negros.		-23.041667	-43.209167	0	0			Brazil, Estado: Rio de Janeiro, Rio de Janeiro: Monumento Natural das Ilhas Cagarras, ilha Comprida, área descampada. .
Solanaceae	Solanum	americanum	Mill.	ICN	Herbarium sheet	143491	109328	112659	ICN0112659	Brack, P.		1658		et al.	0	0	1982				Brazil	Rio Grande do Sul	Derrubadas		Parque Estadual do Turvo				0	0	0	0			Brazil, Estado: Rio Grande do Sul, Derrubadas: Parque Estadual do Turvo
Solanaceae	Solanum	americanum	Mill.	ICN	Herbarium sheet	143490	109327	112651	ICN0112651	Brack, P.		1789		et al.	0	0	1982				Brazil	Rio Grande do Sul	Derrubadas		Parque Estadual do Turvo				0	0	0	0			Brazil, Estado: Rio Grande do Sul, Derrubadas: Parque Estadual do Turvo
Solanaceae	Solanum	americanum	Mill.	RB	Herbarium sheet	171352	131979		RB00707267	Braga, J.M.A.		11			6	5	1992				Brazil	Rio de Janeiro	Rio de Janeiro		Restinga de Grumari.		Herbácea, ca. 40 cm, heli´pofila, solo arenoso. Folha breve discolor e membranácea. Flores alvacentas com estames amarelos. Frutos imaturos verdes e maduros pretos.		0	0	0	0			Brazil, Estado: Rio de Janeiro, Rio de Janeiro: Restinga de Grumari.
Solanaceae	Solanum	americanum	Mill.	RB	Herbarium sheet	171320	131947		RB00707306	Braga, J.M.A.		293			18	3	1993				Brazil	Rio de Janeiro	Rio de Janeiro		Maciço da Tijuca, Serra da Carioca, Morro Mundo Novo, Botafogo - Campus da Universidade Santa Úrsula.		Erva, ca.70cm de altura. Folhas membranáceas. Flores brancas. Frutos imaturos verdes.		0	0	0	0			Brazil, Estado: Rio de Janeiro, Rio de Janeiro: Maciço da Tijuca, Serra da Carioca, Morro Mundo Novo, Botafogo - Campus da Universidade Santa Úrsula.
Solanaceae	Solanum	americanum	Mill.	RB	Herbarium sheet	171308	131935		RB00707300	Braga, J.M.A.		636			12	9	1993				Brazil	Rio de Janeiro	Mendes		Fazenda São José das Paineiras, Km 32 da RJ-127.		Erva heliófila. Folhas membranáceas. Flores alvacentas. Frutos imaturos verdes e maduros carnosos pretos. Ruderal		0	0	0	0			Brazil, Estado: Rio de Janeiro, Mendes: Fazenda São José das Paineiras, Km 32 da RJ-127.
Solanaceae	Solanum	americanum	Mill.	RB	Herbarium sheet	171313	131940		RB00477098	Braga, J.M.A.		3056			6	12	1995				Brazil	Rio de Janeiro	Itatiaia		Abrigo III, margem do corrego do Tapera. Parque Nacional de Itatiaia		Erva recolonizadora, ca. 1m altura, heliófila. Folha smembranáceas. Flores com cálice verde, corola alva e estames amarelos		-22.25	-44.566667	0	0			Brazil, Estado: Rio de Janeiro, Itatiaia: Abrigo III, margem do corrego do Tapera. Parque Nacional de Itatiaia
Solanaceae	Solanum	americanum	Mill.	RB	Herbarium sheet	171281	131908		RB00682894	Brasil, I.		105			10	5	2007				Brazil	Acre	Rio Branco		Irineu Serra.		Arbusto 70 centimetros, frutos imaturos com coloração verde		-9.928889	-67.871389	0	0			Brazil, Estado: Acre, Rio Branco: Irineu Serra.
Solanaceae	Solanum	americanum	Mill.	MBM	Herbarium sheet	143613	109436	184993	MBM0184993	Britez, R.M.		2046			0	0	0				Brazil	Paraná	Curitiba		Umbará				0	0	0	0			Brazil, Estado: Paraná, Curitiba: Umbará
Solanaceae	Solanum	americanum	Mill.	PACA	Herbarium sheet	143736	109547	11310	PACA011310	Buck, P.		s.n.			1	1	1943				Brazil	Rio Grande do Sul	Cerro Largo			In incultis			0	0	0	0			Brazil, Estado: Rio Grande do Sul, Cerro Largo
Solanaceae	Solanum	americanum	Mill.	HAS	Herbarium sheet	143290	109142	4845		Bueno, O.		356			9	8	1977				Brazil	Rio Grande do Sul	Triunfo		Polo Petroquimico		flores brancas; frutos verdes; DMN-2		0	0	0	0			Brazil, Estado: Rio Grande do Sul, Triunfo: Polo Petroquimico
Solanaceae	Solanum	americanum	Mill.	HAS	Herbarium sheet	143306	109158	8209		Bueno, O.		896			29	9	1977				Brazil	Rio Grande do Sul	Montenegro		campo limpo C cau 37				0	0	0	0			Brazil, Estado: Rio Grande do Sul, Montenegro: campo limpo C cau 37
Solanaceae	Solanum	americanum	Mill.	HAS	Herbarium sheet	143308	109160	8450		Bueno, O.		976			22	8	1978				Brazil	Rio Grande do Sul	Farroupilha		estrada entre Farropilha e Bento Gonçalves		flores brancas; frutos verdes; 80 cm de altura		0	0	0	0			Brazil, Estado: Rio Grande do Sul, Farroupilha: estrada entre Farropilha e Bento Gonçalves
Solanaceae	Solanum	americanum	Mill.	HAS	Herbarium sheet	143313	109165	10214		Bueno, O.		1685			10	9	1979				Brazil	Rio Grande do Sul	Rio Pardo		Estância da Boa Vista		flor branca; frutos verdes e pretos		0	0	0	0			Brazil, Estado: Rio Grande do Sul, Rio Pardo: Estância da Boa Vista
Solanaceae	Solanum	americanum	Mill.	ICN	Herbarium sheet	143466	109307	111265	ICN0111265	Bueno, O.		2726			14	10	1980				Brazil	Rio Grande do Sul	Porto Alegre		Jardim Botânico da FZB	Campo sujo	Erva subarbustiva, 60cm, flores brancas		0	0	0	0			Brazil, Estado: Rio Grande do Sul, Porto Alegre: Jardim Botânico da FZB
Solanaceae	Solanum	americanum	Mill.	HAS	Herbarium sheet	143326	109177	20238		Bueno, O.		4284			28	3	1985				Brazil	Rio Grande do Sul	Bagé		Sede da cidade. Morro da TV a 3 km do centro.	Em campo sujo, no topo	Erva ereta com cerca de 20 cm de altura, flores brancas, pouco numerosa.		0	0	0	0			Brazil, Estado: Rio Grande do Sul, Bagé: Sede da cidade. Morro da TV a 3 km do centro.
Solanaceae	Solanum	americanum	Mill.	HAS	Herbarium sheet	143345	109196	4817		Bueno, O.		s.n.			1	7	1977				Brazil	Rio Grande do Sul	Porto Alegre		Escola de Agronimia UFRGS, Agronomia				0	0	0	0			Brazil, Estado: Rio Grande do Sul, Porto Alegre: Escola de Agronimia UFRGS, Agronomia
Solanaceae	Solanum	americanum	Mill.	MBM	Herbarium sheet	143604	109428	158560	MBM0158560	Bufrem, A.		318		Ziller, S.R.	0	0	0				Brazil	Paraná	Piraquara						0	0	0	0			Brazil, Estado: Paraná, Piraquara
Solanaceae	Solanum	americanum	Mill.	PACA	Herbarium sheet	143769	109580	58655	PACA058655	Camargo, O.R.		65			15	1	1956				Brazil	Rio Grande do Sul	Santa Maria		Estação Exp. de Silvicultura	In incultis			0	0	0	0			Brazil, Estado: Rio Grande do Sul, Santa Maria: Estação Exp. de Silvicultura
Solanaceae	Solanum	americanum	Mill.	PACA	Herbarium sheet	143776	109587	61867	PACA061867	Camargo, O.R.		2184			20	10	1957				Brazil	Rio Grande do Sul	Passo Fundo		Arredores da cidade; Boqueirão.	In incultis. No campo seco			0	0	0	0			Brazil, Estado: Rio Grande do Sul, Passo Fundo: Arredores da cidade; Boqueirão.
Solanaceae	Solanum	americanum	Mill.	PACA	Herbarium sheet	143780	109591	66466	PACA066466	Camargo, O.R.		3274			8	11	1958				Brazil	Rio Grande do Sul	Taquari		Est. Exp. Pomicultura	No campo seco			0	0	0	0			Brazil, Estado: Rio Grande do Sul, Taquari: Est. Exp. Pomicultura
Solanaceae	Solanum	americanum	Mill.	MO	Herbarium sheet	118950	93979	2419109	MO-1351370	Campbell, D.G.	P	22040		Monteiro, O.P.; Nelson, B.W. & Ongley, J.C.	21	4	1974				Brazil	Amazonas			Maués, across from Guaraná factory. Flooded igapó.		Herbaceous, 0.5m. tall. Calyx green. Corolla white distally, green proximally. Filaments green. Anthers yelllow.		0	0	0	0			Brazil, Estado: Amazonas: Maués, across from Guaraná factory. Flooded igapó.
Solanaceae	Solanum	americanum	Mill.	NY	Herbarium sheet	143270	93979	NY00697139	697139	Campbell, D.G.	P	22040		Monteiro, O.P.; Nelson, B.W. & Ongley, J.C.	21	4	1974				Brazil	Amazonas			Maués, across from Guaraná factory. Flooded igapó.		Herbaceous, 0.5m. tall. Calyx green. Corolla white distally, green proximally. Filaments green. Anthers yelllow.		0	0	0	0			Brazil, Estado: Amazonas: Maués, across from Guaraná factory. Flooded igapó.
Solanaceae	Solanum	americanum	Mill.	EAC	Herbarium sheet	143392	109236	5304	EAC0005304	Campos, P.A.		s.n.			15	5	1959				Brazil	Rio Grande do Sul	São Leopoldo				Erva.		0	0	0	0			Brazil, Estado: Rio Grande do Sul, São Leopoldo
Solanaceae	Solanum	americanum	Mill.	CORD	Herbarium sheet	70098	63375		CORD00013105	Capparelli, P.N.		257			9	9	1948				Brazil	Rio Grande do Sul		Gravataz	Gravataz, Est. Exp. Arroz				-29.935725	-51.016592	0	0			Brazil, Estado: Rio Grande do Sul, Gravataz: Gravataz, Est. Exp. Arroz
Solanaceae	Solanum	americanum	Mill.	RB	Herbarium sheet	170867	131535	206720	RB00464238	Carauta, J.P.P.		3227			13	9	1979				Brazil	Rio de Janeiro	Nova Friburgo	Barracão dos MEndes	km 40 do rodavia Teresopolis-Nova Friburgo		flores brancas; frutos verdes		0	0	0	0			Brazil, Estado: Rio de Janeiro, Nova Friburgo, Barracão dos MEndes: km 40 do rodavia Teresopolis-Nova Friburgo
Solanaceae	Solanum	americanum	Mill.	RB	Herbarium sheet	170878	131546	137997	RB00464260	Carauta, P.		310			17	4	1966				Brazil	Rio de Janeiro	Guanabara	Pedra de Gávea	Orelha	na escarpa	corola alva; anteras amarelas, vistosas; frutos suculentos, roxos		0	0	800	0	ca.	800	Brazil, Estado: Rio de Janeiro, Guanabara, Pedra de Gávea: Orelha
Solanaceae	Solanum	americanum	Mill.	RB	Herbarium sheet	170875	131543	146682	RB00464242	Carauta, P.		1236			25	10	1970				Brazil	Rio de Janeiro	Guanabara	Morro Cara do Cão			erva de frutinhos verdes; corola branca		0	0	0	0			Brazil, Estado: Rio de Janeiro, Guanabara, Morro Cara do Cão
Solanaceae	Solanum	americanum	Mill.	RB	Herbarium sheet	171324	131951		RB00464277	Cardoso, L.J.T.		79			23	1	2004				Brazil	Rio de Janeiro	Rio de Janeiro		Copacabana, área de proteção ambiental da Chacrinha. No muro de contenção de encosta. . Área de Proteção Ambiental da Chacrinha		Erva, semi heliófila, solo raso e pedregoso. Folhas discolores, flores brancas e sem cheiro. Frutos imaturos verdes e violáceos, quase negros quando maduro.		0	0	0	0			Brazil, Estado: Rio de Janeiro, Rio de Janeiro: Copacabana, área de proteção ambiental da Chacrinha. No muro de contenção de encosta. . Área de Proteção Ambiental da Chacrinha
Solanaceae	Solanum	americanum	Mill.	RB	Herbarium sheet	171355	131982		RB00464139	Carlos, W.		s.n.			6	6	1985				Brazil	Paraná	Londrina		Vale Verde.		Herbácea, flores brancas amarelas, frutos imaturos verdes e maduros pretos		0	0	0	0			Brazil, Estado: Paraná, Londrina: Vale Verde.
Solanaceae	Solanum	americanum	Mill.	RB	Herbarium sheet	171239	131866		RB00464262	Carolina, M.		17			17	2	1949				Brazil	Pernambuco	Gravatá						0	0	0	0			Brazil, Estado: Pernambuco, Gravatá
Solanaceae	Solanum	americanum	Mill.	RB	Herbarium sheet	171248	131875		RB00935706	Carvalho, A.M. de		s.n.			25	10	1989				Brazil	São Paulo	Tietê		Estação Experimental.				0	0	0	0			Brazil, Estado: São Paulo, Tietê: Estação Experimental.
Solanaceae	Solanum	americanum	Mill.	RB	Herbarium sheet	171389	132016		RB00588943	Carvalho, B.		16			9	2	2010				Brazil	Rio de Janeiro	Rio de Janeiro		Parque Natural Municipal de Marapendi. Trilha da Borboleta da Praia.		Subarbusto, heliófilo, folhas membranáceas, flores alvas, estames amarelos, frutos imaturos verdes		0	0	0	0			Brazil, Estado: Rio de Janeiro, Rio de Janeiro: Parque Natural Municipal de Marapendi. Trilha da Borboleta da Praia.
Solanaceae	Solanum	americanum	Mill.	RB	Herbarium sheet	170975	131643	467898	RB00588961	Carvalho, B.		26		Bovin, M.G. & Fernandes, A.J.	20	4	2010				Brazil	Minas Gerais	Lima Duarte	Ibitipoca	Parque Estadual de Ibitipoca	mata ao lado do alojamiento	subarbusto; folhas membranáceas; flores alvas; frutos imaturos verdes, negros quando maturos; parecia ser um individuo mal formado devido a solo		0	0	0	0			Brazil, Estado: Minas Gerais, Lima Duarte, Ibitipoca: Parque Estadual de Ibitipoca
Solanaceae	Solanum	americanum	Mill.	RB	Herbarium sheet	171337	131964		RB00464337	Carvalho, D.M.G.		5			9	2	1982				Brazil	Rio de Janeiro	Rio de Janeiro		Pedra do Beijo (na base).		Fruto globoso, verde, depois roxo escuro. Folha discolor. Flor pequena branca.		0	0	0	0			Brazil, Estado: Rio de Janeiro, Rio de Janeiro: Pedra do Beijo (na base).
Solanaceae	Solanum	americanum	Mill.	ASE	Herbarium sheet	143372	109220	8047	ASE0017934	Carvalho, L.	ASE	8047			2	9	2003				Brazil	Sergipe	Japaratuba		Quintal de farmácia viva		erva. com frutos e poucas flores.; erva. com frutos e poucas flores.		-10.593333	-36.94	0	0			Brazil, Estado: Sergipe, Japaratuba: Quintal de farmácia viva
Solanaceae	Solanum	americanum	Mill.	MA	Herbarium sheet	139114	105393		MA868461	Carvalho-Silva, M.		1487		Aedo, C.; Fernández Alonso, J.L. & Amorim, P.	10	5	2012				Brazil	Minas Gerais			region de Ouro Preto, via a Ouro Blanco, junto a la carretera	bosque secundario sobre suelos rojos arcillosos	flor blanca		-20.496667	-43.611944	1046	0		1046	Brazil, Estado: Minas Gerais: region de Ouro Preto, via a Ouro Blanco, junto a la carretera
Solanaceae	Solanum	americanum	Mill.	MA	Herbarium sheet	139113	105392		MA868765	Carvalho-Silva, M.		1562		Aedo, C.; Fernández Alonso, J.L. & Amorim, P.	11	5	2012				Brazil	Minas Gerais			al NW de Mariana	talues en una zona de cultivos de eucaliptos	flor blanca; fruto negro		-20.304167	-43.45	860	0		860	Brazil, Estado: Minas Gerais: al NW de Mariana
Solanaceae	Solanum	americanum	Mill.	INPA	Herbarium sheet	143584	109413	149798	INPA0149798	Carvalo, G.P. de		80			0	5	1980				Brazil	Bahia			Margem do R. Jacuípe.		Erva. Com flores alvas e pequenas, frutos bagas, roxos quando maduros.		0	0	0	0			Brazil, Estado: Bahia: Margem do R. Jacuípe.
Solanaceae	Solanum	americanum	Mill.	ICN	Herbarium sheet	143464	109305	111262	ICN0111262	Castro, L.O.		s.n.			8	5	1985				Brazil	Rio Grande do Sul	Viamão		Estação Fitotécnica de Viamão				0	0	0	0			Brazil, Estado: Rio Grande do Sul, Viamão: Estação Fitotécnica de Viamão
Solanaceae	Solanum	americanum	Mill.	RB	Herbarium sheet	171294	131921		RB00524399	Cavalcanti, A.C.S.		136			20	4	2008				Brazil	Rio de Janeiro	Araruama		Praia Seca, trilha interna na vegetação de restinga entre a praia e a Lagoa de Araruama.		Erva ca 1m de ramos verdes; folhas membranáceas verdes discolores ; face abaxial mais clara que a adaxial; flores brancas com estames amarelos; frutos verdes.		-22.936944	-42.291389	0	0			Brazil, Estado: Rio de Janeiro, Araruama: Praia Seca, trilha interna na vegetação de restinga entre a praia e a Lagoa de Araruama.
Solanaceae	Solanum	americanum	Mill.	K	Herbarium sheet	175865	131921		k001301567	Cavalcanti, A.C.S.		136			20	4	2008				Brazil	Rio de Janeiro	Araruama		Praia Seca, trilha interna na vegetação de restinga entre a praia e a Lagoa de Araruama.		Erva ca 1m de ramos verdes; folhas membranáceas verdes discolores ; face abaxial mais clara que a adaxial; flores brancas com estames amarelos; frutos verdes.		-22.936944	-42.291389	0	0			Brazil, Estado: Rio de Janeiro, Araruama: Praia Seca, trilha interna na vegetação de restinga entre a praia e a Lagoa de Araruama.
Solanaceae	Solanum	americanum	Mill.	RB	Herbarium sheet	171301	131928		RB00525602	Cavalcanti, A.C.S.		163			16	5	2008				Brazil	Rio de Janeiro	Araruama		Praia Seca, vegetação de restinga entre a praia e a Lagoa de Araruama.		Erva de ramos esverdeados; folhas membranáceas verdes discolores foscas, de face abaxial mais clara; flores brancas com estames amarelos aparentes; frutos esverdeados.		-22.937222	-42.293333	0	0			Brazil, Estado: Rio de Janeiro, Araruama: Praia Seca, vegetação de restinga entre a praia e a Lagoa de Araruama.
Solanaceae	Solanum	americanum	Mill.	JPB	Herbarium sheet	143334	109185	18718		Cavalcanti, F.	JPB	18718			29	10	1984				Brazil	Ceará	Fortaleza		Benfica.		Erva moura, subarbusto, flor branca.		0	0	0	0			Brazil, Estado: Ceará, Fortaleza: Benfica.
Solanaceae	Solanum	americanum	Mill.	ICN	Herbarium sheet	143420	109261	5052	ICN0005052	Ceroni, Z.		s.n.		Homrich, M.H.; Vianna, E.C.; Ferreira, A. & Irgang, B.E.	15	7	1968				Brazil	Paraná	Foz do Iguaçu		Parque Nacional do Iguaçú				0	0	0	0			Brazil, Estado: Paraná, Foz do Iguaçu: Parque Nacional do Iguaçú
Solanaceae	Solanum	americanum	Mill.	ICN	Herbarium sheet	143429	109270	32352	ICN0032352	Ceroni, Z.		s.n.			4	5	1976				Brazil	Rio Grande do Sul	Porto Alegre		Morro da Polícia				0	0	0	0			Brazil, Estado: Rio Grande do Sul, Porto Alegre: Morro da Polícia
Solanaceae	Solanum	americanum	Mill.	UEC	Herbarium sheet	143798	109608	83941	UEC047284	Chesini, A.C.		s.n.			4	6	1994				Brazil	São Paulo	Teodoro Samapaio		Trilha do Morro do Diabo.		Arbustivo 35 cm alt; botões florais; inflorescência amarelo-claro; sem odor; sem latex.		0	0	0	0			Brazil, Estado: São Paulo, Teodoro Samapaio: Trilha do Morro do Diabo.
Solanaceae	Solanum	americanum	Mill.	FUEL	Herbarium sheet	143799	109608	14456		Chesini, A.C.		s.n.			4	6	1994				Brazil	São Paulo	Teodoro Samapaio		Trilha do Morro do Diabo.		Arbustivo 35 cm alt; botões florais; inflorescência amarelo-claro; sem odor; sem latex.		0	0	0	0			Brazil, Estado: São Paulo, Teodoro Samapaio: Trilha do Morro do Diabo.
Solanaceae	Solanum	americanum	Mill.	P	Herbarium sheet	75561	67251		P00319584	Claussen, P.		180			0	0	1842		holotype	Solanum nodiflorum Jacq. var. petiolastrum Dunal	Brazil	Rio de Janeiro		Novo Friburgo	Novo Friburgo				-22.266667	-42.533333	0	0			Brazil, Estado: Rio de Janeiro, Novo Friburgo: Novo Friburgo
Solanaceae	Solanum	americanum	Mill.	BM	Herbarium sheet	26480	27135		BM000935186	Claussen, P.		16846			0	0	0				Brazil				Minas Geraes.				0	0	0	0			Brazil: Minas Geraes.
Solanaceae	Solanum	americanum	Mill.	CESJ	Herbarium sheet	143384	109231	26047	CESJ0026047	Coelho, B.B.S.		s.n.			5	12	1986				Brazil	Minas Gerais	Juiz de Fora		Museu Mariano Procópio		Invasora em área mais iluminadas. Flores alvas, frutos negros.	Erva-moura	0	0	0	0			Brazil, Estado: Minas Gerais, Juiz de Fora: Museu Mariano Procópio
Solanaceae	Solanum	americanum	Mill.	RB	Herbarium sheet	171358	131985		RB00464182	Coeli, R.		116			10	9	1982				Brazil	Minas Gerais	Belo Horizonte		Margem do Rio Pampulha.		Herbácea, terrestre		0	0	0	0			Brazil, Estado: Minas Gerais, Belo Horizonte: Margem do Rio Pampulha.
Solanaceae	Solanum	americanum	Mill.	HAS	Herbarium sheet	143340	109191	692		Coletor, S.		s.n.			0	5	1967				Brazil	Rio Grande do Sul	Porto Alegre				Beira de mato, campo. Nome popular: 'Erva-moura'.		0	0	0	0			Brazil, Estado: Rio Grande do Sul, Porto Alegre
Solanaceae	Solanum	americanum	Mill.	HUEFS	Herbarium sheet	143410	109251	101713	HUEFS0101713	Conceição, S.F.		310			28	10	2005				Brazil	Bahia	Senhor do Bonfim		Monte Santo(Alto do Cruzeiro).				-10.517222	-40.248611	903	903		903 - 903	Brazil, Estado: Bahia, Senhor do Bonfim: Monte Santo(Alto do Cruzeiro).
Solanaceae	Solanum	americanum	Mill.	MO	Herbarium sheet	118954	93983	2181737	MO-1389933	Conrad, J.		1998		Dietrich, W.	5	1	1974				Brazil	São Paulo			Roadside on Highway; 116 between São Paulo and Curitiba.		Corolla white, fruits black.		0	0	0	0			Brazil, Estado: São Paulo: Roadside on Highway; 116 between São Paulo and Curitiba.
Solanaceae	Solanum	americanum	Mill.	MO	Herbarium sheet	118955	93984	2181738	MO-1389932	Conrad, J.		2120		Dietrich, W.	6	1	1974				Brazil	Santa Catarina			45º - 75º hill slope 5 km west of Itajaí.		Bush + 50 cm tall; fruits black.		0	0	100	150		100 - 150	Brazil, Estado: Santa Catarina: 45º - 75º hill slope 5 km west of Itajaí.
Solanaceae	Solanum	americanum	Mill.	HUCS	Herbarium sheet	143316	109168	19602		Cordeiro, J.		1938			18	7	2001				Brazil	Paraná	Curitiba		Jardim Botânico		Erva ramosa - ruderal.		0	0	0	0			Brazil, Estado: Paraná, Curitiba: Jardim Botânico
Solanaceae	Solanum	americanum	Mill.	ICN	Herbarium sheet	143446	109287	86376	ICN0086376	Costa, C.		s.n.			0	0	0				Brazil	Rio Grande do Sul	Santa Vitória do Palmar		Hermenegildo		Espécie 7.		0	0	0	0			Brazil, Estado: Rio Grande do Sul, Santa Vitória do Palmar: Hermenegildo
Solanaceae	Solanum	americanum	Mill.	RB	Herbarium sheet	170976	131644	589448	RB00824901	Costa, D.		242		Oliveira, E.C.	5	9	2013				Brazil	Acre	Bujari	Riozinho do Andirá	Raml Nova Linha 1, ao longo da estrada	vegetação secundaria	arbusto 1.3 m;cálice verde; corola branca e estames amarelos; frutos imaturos verdes		-9.7165	-68.13775	0	0			Brazil, Estado: Acre, Bujari, Riozinho do Andirá: Raml Nova Linha 1, ao longo da estrada
Solanaceae	Solanum	americanum	Mill.	UFP	Herbarium sheet	143817	109625	1204	UFP001204	Costa, S.A.		s.n.			0	0	0				Brazil	Pernambuco	Recife		Escola de Farmácia - Jardim.				0	0	0	0			Brazil, Estado: Pernambuco, Recife: Escola de Farmácia - Jardim.
Solanaceae	Solanum	americanum	Mill.	RB	Herbarium sheet	171273	131900		RB01145328	Costa-Lima, J.L.		1605			27	8	2014				Brazil	Pernambuco	Carnaubeira da Penha		Serra do Arapuá, nas imediações do Sítio Boa Vista, a ca. de 1 Km a SW do Sítio Boa Vista	afloramento rochoso e mata estacional			-8.444167	-3.755	840	0		840	Brazil, Estado: Pernambuco, Carnaubeira da Penha: Serra do Arapuá, nas imediações do Sítio Boa Vista, a ca. de 1 Km a SW do Sítio Boa Vista
Solanaceae	Solanum	americanum	Mill.	RB	Herbarium sheet	171266	131893		RB01145320	Costa-Lima, J.L.		1837			24	9	2014				Brazil	Paraíba	Carrapateira		Localidade Olho d´Água, na estrada de acesso ao município de Carrapateira				-6.993056	-3.311667	332	0		332	Brazil, Estado: Paraíba, Carrapateira: Localidade Olho d´Água, na estrada de acesso ao município de Carrapateira
Solanaceae	Solanum	americanum	Mill.	RB	Herbarium sheet	171267	131893		RB01145804	Costa-Lima, J.L.		1837			24	9	2014				Brazil	Paraíba	Carrapateira		Localidade Olho d´Água, na estrada de acesso ao município de Carrapateira				-6.993056	-3.311667	332	0		332	Brazil, Estado: Paraíba, Carrapateira: Localidade Olho d´Água, na estrada de acesso ao município de Carrapateira
Solanaceae	Solanum	americanum	Mill.	INPA	Herbarium sheet	143572	109404	102639	INPA0102639	Costich, D.		841			15	5	1981				Brazil	Amazonas	Manaus		Distrito Agropecuário, ZF3, Distrito Agropecuário da SUFRAMA (Fazenda Esteio), km 23, ZF-3.	In secondary growth in area of clear-cut rain forest on clay soils.	Much branched herb. 1.m. in height. Corolla white, mature fruit black.		0	0	0	0			Brazil, Estado: Amazonas, Manaus: Distrito Agropecuário, ZF3, Distrito Agropecuário da SUFRAMA (Fazenda Esteio), km 23, ZF-3.
Solanaceae	Solanum	americanum	Mill.	MBML	Herbarium sheet	143302	109154	38141		Couto, D.R.		677			18	7	2008				Brazil	Espírito Santo	Alegre		ARIE Laerth Paiva Gama	vegetando próxima ao brejo herbáceo.	Sub-arbusto; flores brancas; frutos imaturos verdes		0	0	400	400		400 - 400	Brazil, Estado: Espírito Santo, Alegre: ARIE Laerth Paiva Gama
Solanaceae	Solanum	americanum	Mill.	NY	Herbarium sheet	143694	109506	NY00697129	697129	Cowan, R.S.		38176			9	11	1954				Brazil	Amapá			On top of Curuca Ore Body; Serra do Navio, Rio Amapari				0	0	260	260		260 - 260	Brazil, Estado: Amapá: On top of Curuca Ore Body; Serra do Navio, Rio Amapari
Solanaceae	Solanum	americanum	Mill.	RB	Herbarium sheet	170807	109506	98968	RB00464352	Cowan, R.S.		38176			9	11	1954				Brazil	Amapá			On top of Curuca Ore Body; Serra do Navio, Rio Amapari				0	0	260	260		260 - 260	Brazil, Estado: Amapá: On top of Curuca Ore Body; Serra do Navio, Rio Amapari
Solanaceae	Solanum	americanum	Mill.	NY	Herbarium sheet	143723	109534	NY01075595	1075595	Croat, T.B.		85407			18	11	2001				Brazil	Acre	Porto Walter		Municipio Cruzeiro do Sul; Río Juruá Mirim, vicinity of Vista Alegre along river;				-8.134167	-72.829722	230	230		230 - 230	Brazil, Estado: Acre, Porto Walter: Municipio Cruzeiro do Sul; Río Juruá Mirim, vicinity of Vista Alegre along river;
Solanaceae	Solanum	americanum	Mill.	RB	Herbarium sheet	171269	131896		RB01181867	Cunha, L.S.		72			12	2	2015				Brazil	Rio de Janeiro	Niterói		Niterói, Jurujuba, Área de Proteção Ambiental do Morro do Morcego, Fortaleza de Santa Cruz e dos Fortes São Luiz e Rio Branco, Morro do Pico, Trilha para o Forte do Pico.				-22.975556	-43.091667	66	0		66	Brazil, Estado: Rio de Janeiro, Niterói: Niterói, Jurujuba, Área de Proteção Ambiental do Morro do Morcego, Fortaleza de Santa Cruz e dos Fortes São Luiz e Rio Branco, Morro do Pico, Trilha para o Forte do Pico.
Solanaceae	Solanum	americanum	Mill.	NY	Herbarium sheet	143645	109465	NY00230087	230087	Daly, D.C.		9161		Silveira, M.; Saraiva, R.; Oliveira, A.R.S.; Lima, L. & Olivei, E.C.	25	11	1996				Brazil	Acre	Manoel Urbano		Rio Purus, leftbank, Colocaçao Nova Olinda [Sr. Raimundo Gomes ('Raimundo Cícero')]	riverside vegetation	shrublet; corolla white anther yellow; fruit maturing nblack, globose 'erva moura'		-9.0428	-69.6858	0	0			Brazil, Estado: Acre, Manoel Urbano: Rio Purus, leftbank, Colocaçao Nova Olinda [Sr. Raimundo Gomes ('Raimundo Cícero')]
Solanaceae	Solanum	americanum	Mill.	HAS	Herbarium sheet	143344	109195	3116		Dannenhamer, V.S.N.		s.n.		Gonçalves, O.	18	9	1975				Brazil	Rio Grande do Sul	Torres		Molhes da Barra do Rio Mampituba		flores brancas		0	0	0	0			Brazil, Estado: Rio Grande do Sul, Torres: Molhes da Barra do Rio Mampituba
Solanaceae	Solanum	americanum	Mill.	RB	Herbarium sheet	171361	131988		RB00420891	Dantas, M.		18			29	4	1977				Brazil	Amazonas			Estrada Manaus - Itacoatiara, km 232, Fazenda Aruanã.		Herbáceo; flores amarelas; frutos pretos, maduros; planta invasora		0	0	0	0			Brazil, Estado: Amazonas: Estrada Manaus - Itacoatiara, km 232, Fazenda Aruanã.
Solanaceae	Solanum	americanum	Mill.	RB	Herbarium sheet	171394	132021		RB01359611	Dantas, M.		s.n.			29	4	1977				Brazil	Amazonas			Estrada Manaus-Itacoatiara, km 232, fazenda Aruanã				0	0	0	0			Brazil, Estado: Amazonas: Estrada Manaus-Itacoatiara, km 232, fazenda Aruanã
Solanaceae	Solanum	americanum	Mill.	INPA	Herbarium sheet	143565	109398	64650	INPA0064650	Dantas, M.M.		18			29	4	1977				Brazil	Amazonas			Estrada Manaus-Itacoatiara, km 232, fazenda Aruanã.		Herbácea. Flores amarelas, frutos pretos maduros, planta invasora.		0	0	0	0			Brazil, Estado: Amazonas: Estrada Manaus-Itacoatiara, km 232, fazenda Aruanã.
Solanaceae	Solanum	americanum	Mill.	MO	Herbarium sheet	118960	93989	2680394	MO-1353037	Davidse, G.		10549		Ramamoorthy, T.P.	25	2	1976				Brazil	Minas Gerais			4 km SW of Extreme along highway 381 between São Paulo and Belo Horizonte near border between states of São Paulo and Minas Gerais.		Roadside weed. Fruit green to black.		0	0	900	0		900	Brazil, Estado: Minas Gerais: 4 km SW of Extreme along highway 381 between São Paulo and Belo Horizonte near border between states of São Paulo and Minas Gerais.
Solanaceae	Solanum	americanum	Mill.	MO	Herbarium sheet	118961	93990	2680391	MO-1353061	Davidse, G.		11202		Ramamoorthy, T.P. & Vital, D.M.	13	3	1976				Brazil	Paraná			6 km SE of São Luis (between the Brazil-Argentina border and the Rio Iguaçu)	forest	Corolla white; anthers yellow; fruit green.		0	0	300	0		300	Brazil, Estado: Paraná: 6 km SE of São Luis (between the Brazil-Argentina border and the Rio Iguaçu)
Solanaceae	Solanum	americanum	Mill.	NY	Herbarium sheet	169224	93990		669415	Davidse, G.		11202		Ramamoorthy, T.P. & Vital, D.M.	13	3	1976				Brazil	Paraná			6 km SE of São Luis (between the Brazil-Argentina border and the Rio Iguaçu)	forest	Corolla white; anthers yellow; fruit green.		0	0	300	0		300	Brazil, Estado: Paraná: 6 km SE of São Luis (between the Brazil-Argentina border and the Rio Iguaçu)
Solanaceae	Solanum	americanum	Mill.	MO	Herbarium sheet	118962	93991	2680400	MO-1353062	Davidse, G.		11819		Ramamoorthy, T.P. & Vital, D.M.	2	4	1976				Brazil	Sergipe			Municipio Cristinápolis: Banks of the Rio Real at the state border of Sergipe and Bahia along Highway BR-101	sandy river bank	Herb; corolla white; anthers yellow; fruit black		0	0	80	0		80	Brazil, Estado: Sergipe: Municipio Cristinápolis: Banks of the Rio Real at the state border of Sergipe and Bahia along Highway BR-101
Solanaceae	Solanum	americanum	Mill.	NY	Herbarium sheet	169251	130263		697469	Davidson, C.		10577		Martinelli, G.	29	6	1980				Brazil	Pará	Oriximiná		along Rio Trombetas, ca. 8-10 km SE (downriver) from Cachoeira Porteira	terra firme (assoc. Dipteryx, Bertholletia, Couratari, a few bamboos)	weedy in cut burnt places; flowers white, fruits green		-1.162553	-56.992405	0	0			Brazil, Estado: Pará, Oriximiná: along Rio Trombetas, ca. 8-10 km SE (downriver) from Cachoeira Porteira
Solanaceae	Solanum	americanum	Mill.	RB	Herbarium sheet	170795	130263	318531	RB00464221	Davidson, C.		10577		Martinelli, G.	29	6	1980				Brazil	Pará	Oriximiná		along Rio Trombetas, ca. 8-10 km SE (downriver) from Cachoeira Porteira	terra firme (assoc. Dipteryx, Bertholletia, Couratari, a few bamboos)	weedy in cut burnt places; flowers white, fruits green		-1.162553	-56.992405	0	0			Brazil, Estado: Pará, Oriximiná: along Rio Trombetas, ca. 8-10 km SE (downriver) from Cachoeira Porteira
Solanaceae	Solanum	americanum	Mill.	UEC	Herbarium sheet	143792	109603	71939	UEC047272	Delgado, L.B.S.		2773			21	7	1992				Brazil	Mato Grosso do Sul	Ladário		Estrada da Codrasa		Herbácea		0	0	0	0			Brazil, Estado: Mato Grosso do Sul, Ladário: Estrada da Codrasa
Solanaceae	Solanum	americanum	Mill.	DVPR	Herbarium sheet	143389	109234	2551, 14521	DVPR002551	Dias, A.T.		s.n.			13	4	1995				Brazil	São Paulo	Botucatu		Distrito Ribeirão Junior, mata ao lado da Igreja Santo Antônio		Herbácea 0,5m, frutos negros maduros e verdes imaturos, flor branca.; DESC: Herbácea 0,5m, frutos negros maduros e verdes imaturos, flor branca.		0	0	0	0			Brazil, Estado: São Paulo, Botucatu: Distrito Ribeirão Junior, mata ao lado da Igreja Santo Antônio
Solanaceae	Solanum	americanum	Mill.	FUEL	Herbarium sheet	143390	109234			Dias, A.T.		s.n.			13	4	1995				Brazil	São Paulo	Botucatu		Distrito Ribeirão Junior, mata ao lado da Igreja Santo Antônio		Herbácea 0,5m, frutos negros maduros e verdes imaturos, flor branca.; DESC: Herbácea 0,5m, frutos negros maduros e verdes imaturos, flor branca.		0	0	0	0			Brazil, Estado: São Paulo, Botucatu: Distrito Ribeirão Junior, mata ao lado da Igreja Santo Antônio
Solanaceae	Solanum	americanum	Mill.	UFP	Herbarium sheet	143819	109627	10902	UFP010902	Dias, R.		s.n.			0	0	0				Brazil	Pernambuco	Recife		Campus da U.F.PE, embaixo do viaduto da Reitoria.				0	0	0	0			Brazil, Estado: Pernambuco, Recife: Campus da U.F.PE, embaixo do viaduto da Reitoria.
Solanaceae	Solanum	americanum	Mill.	RB	Herbarium sheet	171290	131917		RB00707311	Dias, R.S.		2			21	8	1993				Brazil	Tocantins	Porto Nacional		Ilha Honorato Moura. Margens do Rio Tocantins.		Arbusto, flores amarelas		0	0	0	0			Brazil, Estado: Tocantins, Porto Nacional: Ilha Honorato Moura. Margens do Rio Tocantins.
Solanaceae	Solanum	americanum	Mill.	RB	Herbarium sheet	171372	131999		RB00938338	Djuragin, B.		s.n.			19	5	1989				Brazil	São Paulo	Piracicaba		Horto do Dpto de Botânica/ESALQ.		Planta herbácea com 60cm de altura, flores brancas, fruto comestível		0	0	0	0			Brazil, Estado: São Paulo, Piracicaba: Horto do Dpto de Botânica/ESALQ.
Solanaceae	Solanum	americanum	Mill.	RB	Herbarium sheet	171392	132019		RB00464331	Dobereiner		756			20	11	1970				Brazil	Rio Grande do Sul	Santa Maria				Suspeita como planta toxica para o gado.		0	0	0	0			Brazil, Estado: Rio Grande do Sul, Santa Maria
Solanaceae	Solanum	americanum	Mill.	MBM	Herbarium sheet	143619	109442	185036	MBM0185036	Dombrowski, L.T.		237			0	0	0				Brazil	Paraná	Curitiba		Capão da Imbuia				0	0	0	0			Brazil, Estado: Paraná, Curitiba: Capão da Imbuia
Solanaceae	Solanum	americanum	Mill.	MBM	Herbarium sheet	143618	109441	185035	MBM0185035	Dombrowski, L.T.		310		et al.	0	0	0				Brazil	Paraná	Curitiba		Capão da Imbuia				0	0	0	0			Brazil, Estado: Paraná, Curitiba: Capão da Imbuia
Solanaceae	Solanum	americanum	Mill.	MBM	Herbarium sheet	143616	109439	185026	MBM0185026	Dombrowski, L.T.		477			0	0	0				Brazil	Paraná	Curitiba		São Braz				0	0	0	0			Brazil, Estado: Paraná, Curitiba: São Braz
Solanaceae	Solanum	americanum	Mill.	MBM	Herbarium sheet	143632	109455	234701	MBM0234701	Dombrowski, L.T.		3564			0	0	0				Brazil	Paraná	Matinhos		Matinhos				0	0	0	0			Brazil, Estado: Paraná, Matinhos: Matinhos
Solanaceae	Solanum	americanum	Mill.	MBM	Herbarium sheet	143631	109454	234700	MBM0234700	Dombrowski, L.T.		3689			0	0	0				Brazil	Paraná	Rio Branco do Sul		Rio Branco do Sul				0	0	0	0			Brazil, Estado: Paraná, Rio Branco do Sul: Rio Branco do Sul
Solanaceae	Solanum	americanum	Mill.	MBM	Herbarium sheet	143623	109446	234690	MBM0234690	Dombrowski, L.T.		4153			0	0	0				Brazil	Paraná	Matinhos		Matinhos				0	0	0	0			Brazil, Estado: Paraná, Matinhos: Matinhos
Solanaceae	Solanum	americanum	Mill.	MBM	Herbarium sheet	143625	109448	234692	MBM0234692	Dombrowski, L.T.		4798			0	0	0				Brazil	Paraná	Curitiba		Barigui				0	0	0	0			Brazil, Estado: Paraná, Curitiba: Barigui
Solanaceae	Solanum	americanum	Mill.	MBM	Herbarium sheet	143624	109447	234691	MBM0234691	Dombrowski, L.T.		7776			0	0	0				Brazil	Paraná	Matinhos		Caiobá				0	0	0	0			Brazil, Estado: Paraná, Matinhos: Caiobá
Solanaceae	Solanum	americanum	Mill.	MBM	Herbarium sheet	143622	109445	234689	MBM0234689	Dombrowski, L.T.		9767			0	0	0				Brazil	Paraná	Guaraqueçaba		Rio Capivari				0	0	0	0			Brazil, Estado: Paraná, Guaraqueçaba: Rio Capivari
Solanaceae	Solanum	americanum	Mill.	NY	Herbarium sheet	143698	109510	NY00697140	697140	Drouet, F.E.		2412			1	9	1935				Brazil	Ceará	Quixadá		Thickets on shores of Açude Choró	thickets			-4.9717	-39.0153	0	0			Brazil, Estado: Ceará, Quixadá: Thickets on shores of Açude Choró
Solanaceae	Solanum	americanum	Mill.	NY	Herbarium sheet	143649	109469	NY00669424	669424	Dunaski, A.		89		et al.	12	4	1991				Brazil	Paraná	Curitiba		Curitiba, Capão do Jardim Botânico.		flores alvas		-25.37	-49.22	0	0			Brazil, Estado: Paraná, Curitiba: Curitiba, Capão do Jardim Botânico.
Solanaceae	Solanum	americanum	Mill.	NY	Herbarium sheet	143680	109493	NY00669459	669459	Dusén, P.		9512			20	2	1910				Brazil	Paraná	Ponta Grossa		Ponta Grossa opp.	locis silvulae partis			-25.095	-50.1617	880	880		880 - 880	Brazil, Estado: Paraná, Ponta Grossa: Ponta Grossa opp.
Solanaceae	Solanum	americanum	Mill.	NY	Herbarium sheet	143677	109490	NY00669456	669456	Dusén, P.		10201			5	9	1910				Brazil	Paraná			Serra do Prata.	ad marg. silv. prim.			0	0	0	0			Brazil, Estado: Paraná: Serra do Prata.
Solanaceae	Solanum	americanum	Mill.	ICN	Herbarium sheet	143529	109366	140862	ICN0140862	Eisinger, S.		37			1	8	1983				Brazil	Rio Grande do Sul	Jaguarí		estrada Jaguarí-Santiago Km 132 à 25 km de Jagurí				0	0	0	0			Brazil, Estado: Rio Grande do Sul, Jaguarí: estrada Jaguarí-Santiago Km 132 à 25 km de Jagurí
Solanaceae	Solanum	americanum	Mill.	ICN	Herbarium sheet	143462	109303	111260	ICN0111260	Eisinger, S.		38			1	10	1983				Brazil	Rio Grande do Sul	Jaguari				Beira de estrada		0	0	0	0			Brazil, Estado: Rio Grande do Sul, Jaguari
Solanaceae	Solanum	americanum	Mill.	ICN	Herbarium sheet	143461	109302	111259	ICN0111259	Eisinger, S.		40			1	10	1983				Brazil	Rio Grande do Sul	Jaguari						0	0	0	0			Brazil, Estado: Rio Grande do Sul, Jaguari
Solanaceae	Solanum	americanum	Mill.	ICN	Herbarium sheet	143476	109316	111276	ICN0111276	Eisinger, S.		s.n.			29	9	1983				Brazil	Rio Grande do Sul	Santiago		BR-453, Km 137				0	0	0	0			Brazil, Estado: Rio Grande do Sul, Santiago: BR-453, Km 137
Solanaceae	Solanum	americanum	Mill.	ICN	Herbarium sheet	143477	109316	111354	ICN0111354	Eisinger, S.		s.n.			29	9	1983				Brazil	Rio Grande do Sul	Santiago		BR-453, Km 137				0	0	0	0			Brazil, Estado: Rio Grande do Sul, Santiago: BR-453, Km 137
Solanaceae	Solanum	americanum	Mill.	NY	Herbarium sheet	143659	109477	NY00669439	669439	Eiten, G.		1596			16	12	1959				Brazil	São Paulo	Moji-Guaçu		'Campos das Sete Lagôas'. Fazenda Campininha, just north of Rio Moji-Guaçu. 3.4km NNW of Padua Sales. (27km NW of city of Moji-Mirim.)				-22.28	-47.13	600	600		600 - 600	Brazil, Estado: São Paulo, Moji-Guaçu: 'Campos das Sete Lagôas'. Fazenda Campininha, just north of Rio Moji-Guaçu. 3.4km NNW of Padua Sales. (27km NW of city of Moji-Mirim.)
Solanaceae	Solanum	americanum	Mill.	NY	Herbarium sheet	143657	109476	NY00669438	669438	Eiten, G.		1895			19	4	1960				Brazil	São Paulo	Moji-Guaçu		'Campos das Sete Lagôas'. Fazenda Campininha, just north of Rio Moji-Guaçu. 3.4km NNW of Padua Sales. (27km NW of city of Moji-Mirim.)				-22.28	-47.13	600	600		600 - 600	Brazil, Estado: São Paulo, Moji-Guaçu: 'Campos das Sete Lagôas'. Fazenda Campininha, just north of Rio Moji-Guaçu. 3.4km NNW of Padua Sales. (27km NW of city of Moji-Mirim.)
Solanaceae	Solanum	americanum	Mill.	NY	Herbarium sheet	143658	109476	NY00669437	669437	Eiten, G.		1895			19	4	1960				Brazil	São Paulo	Moji-Guaçu		'Campos das Sete Lagôas'. Fazenda Campininha, just north of Rio Moji-Guaçu. 3.4km NNW of Padua Sales. (27km NW of city of Moji-Mirim.)				-22.28	-47.13	600	600		600 - 600	Brazil, Estado: São Paulo, Moji-Guaçu: 'Campos das Sete Lagôas'. Fazenda Campininha, just north of Rio Moji-Guaçu. 3.4km NNW of Padua Sales. (27km NW of city of Moji-Mirim.)
Solanaceae	Solanum	americanum	Mill.	NY	Herbarium sheet	143686	109498	NY00697112	697112	Eiten, G.		4753		Eiten, L.T.	26	5	1962				Brazil	Maranhão	Loreto		'Ilha de Balsas' region, between the Balsas & Parnaíba Rivers. SANTA BÁRBARA, due SSE of Lorêto, on shore of Rio Parnaíba	former weedy sugar cane plantation near river's edge (formerly a babacu grove)	bush; petals white, anthers golden yellow; berry black		-7.5	-45.05	140	140		140 - 140	Brazil, Estado: Maranhão, Loreto: 'Ilha de Balsas' region, between the Balsas & Parnaíba Rivers. SANTA BÁRBARA, due SSE of Lorêto, on shore of Rio Parnaíba
Solanaceae	Solanum	americanum	Mill.	RB	Herbarium sheet	171227	109498		RB00789707	Eiten, G.		4753		Eiten, L.T.	26	5	1962				Brazil	Maranhão	Loreto		'Ilha de Balsas' region, between the Balsas & Parnaíba Rivers. SANTA BÁRBARA, due SSE of Lorêto, on shore of Rio Parnaíba	former weedy sugar cane plantation near river's edge (formerly a babacu grove)	bush; petals white, anthers golden yellow; berry black		-7.5	-45.05	140	140		140 - 140	Brazil, Estado: Maranhão, Loreto: 'Ilha de Balsas' region, between the Balsas & Parnaíba Rivers. SANTA BÁRBARA, due SSE of Lorêto, on shore of Rio Parnaíba
Solanaceae	Solanum	americanum	Mill.	MO	Herbarium sheet	134597	101998	2577674	MO-1389983	Eiten, G.		6239		Eiten, L.T.	18	4	1965				Brazil	São Paulo			Guaratinguetá: between 4-8 km SE of Guaratinguetá, along new road to Cunha. 1 km N of village of Rocinha. 22º50-53'S. 45º9-11'W.	Mountainous country mostly cleared and pastured to milk cows. Some bushy areas & groves of secondary forest. Roadside.			-22.866667	-45.166667	700	800		700 - 800	Brazil, Estado: São Paulo: Guaratinguetá: between 4-8 km SE of Guaratinguetá, along new road to Cunha. 1 km N of village of Rocinha. 22º50-53'S. 45º9-11'W.
Solanaceae	Solanum	americanum	Mill.	NY	Herbarium sheet	143660	109478	NY00669440	669440	Eiten, G.		7211		Eiten, L.T.	24	4	1966				Brazil	Rio de Janeiro	Magé		On mountainside along highway south of Teresópolis. (Where road crosses the canyon, 'Grota do Inferno' at its lower level.)	in ahde at endge of a grove of partially cleared priamry forest by roadside	shrub 1.5 m; petals white, anthers golden-yellow; berries spherical, black		-22.6531	-43.0406	500	500		500 - 500	Brazil, Estado: Rio de Janeiro, Magé: On mountainside along highway south of Teresópolis. (Where road crosses the canyon, 'Grota do Inferno' at its lower level.)
Solanaceae	Solanum	americanum	Mill.	MO	Herbarium sheet	118968	93997	5871145	MO-1350898	Eiten, G.		7876		Eiten, L.T.	21	11	1966				Brazil	Rio de Janeiro			Mun. de Itaguai: km 47	weed in lawn around house	Petals white, anthers golden-yellow. Berries spherical, shining black when ripe. All specimens of this number taken from one individual.		-22.76666	-43.68333	0	0			Brazil, Estado: Rio de Janeiro: Mun. de Itaguai: km 47
Solanaceae	Solanum	americanum	Mill.	NY	Herbarium sheet	143264	93997	NY00669441	669441	Eiten, G.		7876		Eiten, L.T.	21	11	1966				Brazil	Rio de Janeiro			Mun. de Itaguai: km 47	weed in lawn around house	Petals white, anthers golden-yellow. Berries spherical, shining black when ripe. All specimens of this number taken from one individual.		-22.76666	-43.68333	0	0			Brazil, Estado: Rio de Janeiro: Mun. de Itaguai: km 47
Solanaceae	Solanum	americanum	Mill.	NY	Herbarium sheet	143689	109501	NY00697122	697122	Eiten, G.		10152			2	1	1970				Brazil	Goiás	Aragoiâna		At 'Acampamento do Gaucho' on Belém-Brasília highway ca. 2 km SW of city of Araguaína				-7.2	-48.23	0	0			Brazil, Estado: Goiás, Aragoiâna: At 'Acampamento do Gaucho' on Belém-Brasília highway ca. 2 km SW of city of Araguaína
Solanaceae	Solanum	americanum	Mill.	RB	Herbarium sheet	171299	131926		RB00935715	Elias, S.I.		178			16	12	1997				Brazil	São Paulo	Bom Sucesso de Itararé		Fazenda Santa Maria do Espinho e Saco Grande - Bom Sucesso do Itararé.		Erva de 40cm. Flores alvas. Estames com anteras amarelas. Frutos imaturos verdes e frutos maduros pretos		-24.270556	-49.259722	0	0			Brazil, Estado: São Paulo, Bom Sucesso de Itararé: Fazenda Santa Maria do Espinho e Saco Grande - Bom Sucesso do Itararé.
Solanaceae	Solanum	americanum	Mill.	MPUC	Herbarium sheet	143360	109210	11525		Equipe de campo		s.n.			7	9	1988				Brazil	Santa Catarina	Concórdia		Estreito		OBS Proj. UHE Itá/Machadinho		-27.234444	-52.027778	0	0			Brazil, Estado: Santa Catarina, Concórdia: Estreito
Solanaceae	Solanum	americanum	Mill.	MPUC	Herbarium sheet	143362	109212	11526		Equipe de campo		s.n.			12	11	1988				Brazil	Rio Grande do Sul	São Nicolau		Corredeiras de Santo Isidro		OBS Proj. UHE Garabi		0	0	0	0			Brazil, Estado: Rio Grande do Sul, São Nicolau: Corredeiras de Santo Isidro
Solanaceae	Solanum	americanum	Mill.	JPB	Herbarium sheet	143301	109153	666		Espínola, M.C.	JPB	666			9	7	1942				Brazil	Paraíba	João Pessoa		Praça da Independência.		Erva Moura. Medicinal.		-7.115	-34.863056	47	47		47 - 47	Brazil, Estado: Paraíba, João Pessoa: Praça da Independência.
Solanaceae	Solanum	americanum	Mill.	ICN	Herbarium sheet	143518	109355	134900	ICN0134900	Essi, L.		303		Lüdtke, R. & LiRL	12	12	2004				Brazil	Santa Catarina	Mauro Müller		em direção à Serra do Rio do Rastro		Testemunho de análise molecular.		0	0	0	0			Brazil, Estado: Santa Catarina, Mauro Müller: em direção à Serra do Rio do Rastro
Solanaceae	Solanum	americanum	Mill.	RB	Herbarium sheet	171260	131887		RB00464376	Eugenio, J.		1089			0	0	1937				Brazil	Ceará			Serra de Baturité (Sítio B. Inácio Azevedo).				0	0	0	0			Brazil, Estado: Ceará: Serra de Baturité (Sítio B. Inácio Azevedo).
Solanaceae	Solanum	americanum	Mill.	CEPEC	Herbarium sheet	143296	109148	34129		Eupunino, E.		489			0	0	0				Brazil	Bahia	Porto Seguro		16,5Km ao W da cidade, BR-367.	Mata higrofila	Arbusto		0	0	0	0			Brazil, Estado: Bahia, Porto Seguro: 16,5Km ao W da cidade, BR-367.
Solanaceae	Solanum	americanum	Mill.	INPA	Herbarium sheet	143564	109397	62675	INPA0062675	Falcão, M.		133			25	11	1976				Brazil	Amazonas			Estrada Manaus-Caracaraí, BR-174, km 220 perto do rio Abonarí.	Floresta de terra firme, solo argiloso.	Erva.		0	0	0	0			Brazil, Estado: Amazonas: Estrada Manaus-Caracaraí, BR-174, km 220 perto do rio Abonarí.
Solanaceae	Solanum	americanum	Mill.	RB	Herbarium sheet	170864	131532	274172	RB00464353	Faria, G.M. de		s.n.			0	4	1987				Brazil	São Paulo		Riberão Preto			flores alvas; frutos escurecido; comsopolita		0	0	0	0			Brazil, Estado: São Paulo, Riberão Preto
Solanaceae	Solanum	americanum	Mill.	ICN	Herbarium sheet	143425	109266	23882	ICN0023882	Felisbino, ?		25		et al.	12	8	1972				Brazil	Rio Grande do Sul	Pelotas		Campus IPEAS-UFPEL				0	0	0	0			Brazil, Estado: Rio Grande do Sul, Pelotas: Campus IPEAS-UFPEL
Solanaceae	Solanum	americanum	Mill.	UEC	Herbarium sheet	143793	109604	82140	UEC047275	Feres, F.		796			3	4	1996				Brazil	Minas Gerais	Arapuá		Fazenda Bebedouro				-19.05	-46.15	0	0			Brazil, Estado: Minas Gerais, Arapuá: Fazenda Bebedouro
Solanaceae	Solanum	americanum	Mill.	EAC	Herbarium sheet	143391	109235	1657	EAC0001657	Fernandes, A.		s.n.			22	7	1956				Brazil	Ceará			Serra da Meruoca, Sítio São Jerônimo.		Erva.		0	0	0	0			Brazil, Estado: Ceará: Serra da Meruoca, Sítio São Jerônimo.
Solanaceae	Solanum	americanum	Mill.	RB	Herbarium sheet	171291	131918		RB00464294	Fernandes, D.		291			12	11	1999				Brazil	Rio de Janeiro	Armação dos Búzios		Restinga de Manguinhos.		Arbusto; semi ombrófilo; folhas verdes escuras rajadas de branco; flor branca; frutos verdes.		0	0	0	0			Brazil, Estado: Rio de Janeiro, Armação dos Búzios: Restinga de Manguinhos.
Solanaceae	Solanum	americanum	Mill.	ICN	Herbarium sheet	143422	109263	5504	ICN0005504	Ferreira, A.P.		236			17	10	1967				Brazil	Rio Grande do Sul	Porto Alegre		Aterro Praia de Belas		Erva, 30cm, flores brancas, estames amarelos		0	0	0	0			Brazil, Estado: Rio Grande do Sul, Porto Alegre: Aterro Praia de Belas
Solanaceae	Solanum	americanum	Mill.	RB	Herbarium sheet	170866	131534	229589	RB00464252	Ferreira, L.M.		s.n.			28	11	1984				Brazil	Bahia		Parque Nacional Marinho dos Abrolhos	Ilha Sueste		com frutos verdes e madros (quase pretos)		0	0	0	0			Brazil, Estado: Bahia, Parque Nacional Marinho dos Abrolhos: Ilha Sueste
Solanaceae	Solanum	americanum	Mill.	RB	Herbarium sheet	171323	131950		RB00464235	Ferreira, V.F.		3045			23	3	1983				Brazil	São Paulo	Votorantim		Serra de São Francisco, represa de Ituparanga.		Erva, frutos negros, flores alvas.		0	0	0	0			Brazil, Estado: São Paulo, Votorantim: Serra de São Francisco, represa de Ituparanga.
Solanaceae	Solanum	americanum	Mill.	RB	Herbarium sheet	171373	132000		RB00938523	Fogaça, J.		2			6	11	1995				Brazil	São Paulo	Piracicaba		Jardim.		Planta herbácea, (0,50m), flores amarelas, frutos esféricos, frutos negros, invasora de culturas (o exemplar apresenta frutos maduros)		0	0	0	0			Brazil, Estado: São Paulo, Piracicaba: Jardim.
Solanaceae	Solanum	americanum	Mill.	MBML	Herbarium sheet	143304	109156	23180		Fontana, A.P.		811			10	4	2004				Brazil	Espírito Santo	Itaguaçu		Pedra do Caparaó				-19.741389	-40.981111	0	0			Brazil, Estado: Espírito Santo, Itaguaçu: Pedra do Caparaó
Solanaceae	Solanum	americanum	Mill.	MBM	Herbarium sheet	143643	109464	392854	MBM0392854	Fontana, A.P.		4837		Forzza, R.C.; Fraga, C.N.; Kollmann, L. & Labiak, P.H.	18	2	2008				Brazil	Espírito Santo	Nova Venécia		Serra de Baixo, Pedra da Torre	Inselbergue	Erva no sol, ca. 1m. Frutos verdes e quando maduros vináceos.		-18.782778	-40.446389	426	587		426 - 587	Brazil, Estado: Espírito Santo, Nova Venécia: Serra de Baixo, Pedra da Torre
Solanaceae	Solanum	americanum	Mill.	MBML	Herbarium sheet	143644	109464	34636		Fontana, A.P.		4837		Forzza, R.C.; Fraga, C.N.; Kollmann, L. & Labiak, P.H.	18	2	2008				Brazil	Espírito Santo	Nova Venécia		Serra de Baixo, Pedra da Torre	Inselbergue	Erva no sol, ca. 1m. Frutos verdes e quando maduros vináceos.		-18.782778	-40.446389	426	587		426 - 587	Brazil, Estado: Espírito Santo, Nova Venécia: Serra de Baixo, Pedra da Torre
Solanaceae	Solanum	americanum	Mill.	RB	Herbarium sheet	171228	109464		RB00525392	Fontana, A.P.		4837		Forzza, R.C.; Fraga, C.N.; Kollmann, L. & Labiak, P.H.	18	2	2008				Brazil	Espírito Santo	Nova Venécia		Serra de Baixo, Pedra da Torre	Inselbergue	Erva no sol, ca. 1m. Frutos verdes e quando maduros vináceos.		-18.782778	-40.446389	426	587		426 - 587	Brazil, Estado: Espírito Santo, Nova Venécia: Serra de Baixo, Pedra da Torre
Solanaceae	Solanum	americanum	Mill.	RB	Herbarium sheet	171319	131946		RB00557272	Fontana, A.P.		5764			14	1	2009				Brazil	Espírito Santo	Nova Venécia		Serra de Baixo, morro lado direito na estrada para a Pedra do Elefante, afloramento rochoso. Inselbergue. Área de Proteção Ambiental da Pedra do Elefante		Erva, ca. 50cm. Flores brancas. Frutos amarelos.		-18.77	-40.4475	300	600		300 - 600	Brazil, Estado: Espírito Santo, Nova Venécia: Serra de Baixo, morro lado direito na estrada para a Pedra do Elefante, afloramento rochoso. Inselbergue. Área de Proteção Ambiental da Pedra do Elefante
Solanaceae	Solanum	americanum	Mill.	CESJ	Herbarium sheet	143386	109233	53673	CESJ0053673	Forzza, R.C.		4309		Leitman, P.; Saavedra, M.M. & Silva, J.C. da	20	11	2006				Brazil	Minas Gerais	Lima Duarte		Parque Estadual do Ibitipoca	Mata e campo ao lado do alojamento.	Arbusto, 50cm alt.m no campo em local alterado. Flores com cálice verde, corola alva, anteras amarelas, frutos verdes		-21.8428	-43.7931	0	0			Brazil, Estado: Minas Gerais, Lima Duarte: Parque Estadual do Ibitipoca
Solanaceae	Solanum	americanum	Mill.	NY	Herbarium sheet	143387	109233	NY01019574	1019574	Forzza, R.C.		4309		Leitman, P.; Saavedra, M.M. & Silva, J.C. da	20	11	2006				Brazil	Minas Gerais	Lima Duarte		Parque Estadual do Ibitipoca	Mata e campo ao lado do alojamento.	Arbusto, 50cm alt.m no campo em local alterado. Flores com cálice verde, corola alva, anteras amarelas, frutos verdes		-21.8428	-43.7931	0	0			Brazil, Estado: Minas Gerais, Lima Duarte: Parque Estadual do Ibitipoca
Solanaceae	Solanum	americanum	Mill.	MBM	Herbarium sheet	143388	109233	350559	MBM0350559	Forzza, R.C.		4309		Leitman, P.; Saavedra, M.M. & Silva, J.C. da	20	11	2006				Brazil	Minas Gerais	Lima Duarte		Parque Estadual do Ibitipoca	Mata e campo ao lado do alojamento.	Arbusto, 50cm alt.m no campo em local alterado. Flores com cálice verde, corola alva, anteras amarelas, frutos verdes		-21.8428	-43.7931	0	0			Brazil, Estado: Minas Gerais, Lima Duarte: Parque Estadual do Ibitipoca
Solanaceae	Solanum	americanum	Mill.	RB	Herbarium sheet	171229	109233		RB00552373	Forzza, R.C.		4309		Leitman, P.; Saavedra, M.M. & Silva, J.C. da	20	11	2006				Brazil	Minas Gerais	Lima Duarte		Parque Estadual do Ibitipoca	Mata e campo ao lado do alojamento.	Arbusto, 50cm alt.m no campo em local alterado. Flores com cálice verde, corola alva, anteras amarelas, frutos verdes		-21.8428	-43.7931	0	0			Brazil, Estado: Minas Gerais, Lima Duarte: Parque Estadual do Ibitipoca
Solanaceae	Solanum	americanum	Mill.	NY	Herbarium sheet	143693	109505	NY00697128	697128	Fosberg, F.R.		29282			2	12	1947				Brazil	Amazonas			Above Codajaz, south bank of Amazon River	cultivated and weedy land around village on rarely-flooded silt plain	large branched herb; flowers white; fruit black		-3.73	-62.42	50	50		50 - 50	Brazil, Estado: Amazonas: Above Codajaz, south bank of Amazon River
Solanaceae	Solanum	americanum	Mill.	NY	Herbarium sheet	143701	109513	NY00697147	697147	Fosberg, F.R.		57408			23	1	1978				Brazil	Distrito Federal	Brasília		Brasilia, University Campus	on weedy hard bright red soil	ascending, branched suffutescent herb or semi-shrub; flowers white; fruit black when ripe		-15.7797	-47.9294	0	0			Brazil, Estado: Distrito Federal, Brasília: Brasilia, University Campus
Solanaceae	Solanum	americanum	Mill.	RB	Herbarium sheet	171255	131882		RB00464228	Freire de Carvalho, L d'A		148			0	0	1981				Brazil	São Paulo	São Paulo		Matas do Instituto de Botânica de São Paulo.				0	0	0	0			Brazil, Estado: São Paulo, São Paulo: Matas do Instituto de Botânica de São Paulo.
Solanaceae	Solanum	americanum	Mill.	RB	Herbarium sheet	171253	131880		RB00464345	Freire de Carvalho, L d'A		153			3	12	1974				Brazil	São Paulo	Itapetininga		Km 180. Rod. Raposo Tavares.				0	0	0	0			Brazil, Estado: São Paulo, Itapetininga: Km 180. Rod. Raposo Tavares.
Solanaceae	Solanum	americanum	Mill.	RB	Herbarium sheet	170868	131536	189162	RB00464236	Freire de Carvalho, L d'A		570			28	5	1977				Brazil	Rio de Janeiro	Teresópolis	Granja Mafim					0	0	0	0			Brazil, Estado: Rio de Janeiro, Teresópolis, Granja Mafim
Solanaceae	Solanum	americanum	Mill.	RB	Herbarium sheet	171252	131879		RB00464116	Freire de Carvalho, L d'A		s.n.			25	11	1988				Brazil	Rio de Janeiro	Teresópolis		Granja Mafra, estrada para Campo Limpo.				0	0	0	0			Brazil, Estado: Rio de Janeiro, Teresópolis: Granja Mafra, estrada para Campo Limpo.
Solanaceae	Solanum	americanum	Mill.	ICN	Herbarium sheet	143546	109381	152745	ICN0152745	Freitas, E.		285			7	6	2007				Brazil	Rio Grande do Sul	Alegrete		Cerro do Tigre/Fazenda Cerro do Tigre	Campo seco com arenização	Subarbusto		0	0	0	0			Brazil, Estado: Rio Grande do Sul, Alegrete: Cerro do Tigre/Fazenda Cerro do Tigre
Solanaceae	Solanum	americanum	Mill.	UEC	Herbarium sheet	143800	109609	111294	UEC058531	Freitas, L.		4			15	5	1999				Brazil	São Paulo	São José do Barreiro			Campo de altitude.	Subarbusto ca. 70 cm. Corola branca; anteras amarelo vivo.		0	0	0	0			Brazil, Estado: São Paulo, São José do Barreiro
Solanaceae	Solanum	americanum	Mill.	UEC	Herbarium sheet	143802	109611	111297	UEC058537	Freitas, L.		5			15	3	1999				Brazil	São Paulo	São José do Barreiro		Morro à direita da guarita do IBAMA.	Campo de Altitude.	Subarbusto ca. 25 cm.; corola branco, anteras amarelo forte.		0	0	0	0			Brazil, Estado: São Paulo, São José do Barreiro: Morro à direita da guarita do IBAMA.
Solanaceae	Solanum	americanum	Mill.	NY	Herbarium sheet	143708	109519	NY00697453	697453	Fróes, R.L.		11663			15	12	1937				Brazil	Maranhão			Rio Pindare, Rapoza-Monção	terra firme; capoeira	herb 'Erva Moura'		0	0	0	0			Brazil, Estado: Maranhão: Rio Pindare, Rapoza-Monção
Solanaceae	Solanum	americanum	Mill.	FURB	Herbarium sheet	143281	109133	37380		Funez, L.A.		129			22	12	2011				Brazil	Santa Catarina	Navegantes		Meia Praia	restinga	erva terrícola; Fruto roxo; flor branca		-26.847611	-48.633083	2	2		02-Feb	Brazil, Estado: Santa Catarina, Navegantes: Meia Praia
Solanaceae	Solanum	americanum	Mill.	JPB	Herbarium sheet	143303	109155	32312		Gadelha Neto, P.C.		736			12	8	2002				Brazil	Paraíba	João Pessoa		Jardim Botânico.		Herbáceo. Flores brancas. Erva de aproximadamente 1m; frutos imaturo verdes.		-7.115	-34.863056	47	47		47 - 47	Brazil, Estado: Paraíba, João Pessoa: Jardim Botânico.
Solanaceae	Solanum	americanum	Mill.	RB	Herbarium sheet	171245	131872		RB00935721	Gandolfi, S.		s.n.			20	11	1992				Brazil	São Paulo	São Pedro		Cachoeira da Peroba.				-22.5375	-47.938889	0	0			Brazil, Estado: São Paulo, São Pedro: Cachoeira da Peroba.
Solanaceae	Solanum	americanum	Mill.	UEC	Herbarium sheet	143801	109610	85856	UEC058536	Garcia, R.J.F.		464		Agostinho, V. & Ogata, H.	24	5	1994				Brazil	São Paulo	São Paulo		Parque Ecológico da APA DO CARMO. Trilha 1.		Erva ca. de 0,50 m de altura; flores brancas e frutos pretos.; campo.		-23.583333	-46.466667	850	850		850 - 850	Brazil, Estado: São Paulo, São Paulo: Parque Ecológico da APA DO CARMO. Trilha 1.
Solanaceae	Solanum	americanum	Mill.	BM	Herbarium sheet	26497	27152		BM000935202	Gardner, G.		838			0	7	1837				Brazil				Rio de Janeiro. Jacari.				0	0	0	0			Brazil: Rio de Janeiro. Jacari.
Solanaceae	Solanum	americanum	Mill.	BM	Herbarium sheet	25794	26449		BM000934997	Gardner, G.		1788			0	9	1838		isolectotype	Solanum nodiflorum Jacq. var. acuminatum Dunal [2]	Brazil	Ceará			Prov. of Ceará, Villa do Crato.				0	0	0	0			Brazil, Estado: Ceará: Prov. of Ceará, Villa do Crato.
Solanaceae	Solanum	americanum	Mill.	L	Herbarium sheet	74244	26449	602560	L0064634	Gardner, G.		1788			0	9	1838		isolectotype	Solanum nodiflorum Jacq. var. acuminatum Dunal [2]	Brazil	Ceará			Prov. of Ceará, Villa do Crato.				0	0	0	0			Brazil, Estado: Ceará: Prov. of Ceará, Villa do Crato.
Solanaceae	Solanum	americanum	Mill.	K	Herbarium sheet	74245	26449		K000532496	Gardner, G.		1788			0	9	1838		isolectotype	Solanum nodiflorum Jacq. var. acuminatum Dunal [2]	Brazil	Ceará			Prov. of Ceará, Villa do Crato.				0	0	0	0			Brazil, Estado: Ceará: Prov. of Ceará, Villa do Crato.
Solanaceae	Solanum	americanum	Mill.	NY	Herbarium sheet	74246	26449	NY00804121	804121	Gardner, G.		1788			0	9	1838		isolectotype	Solanum nodiflorum Jacq. var. acuminatum Dunal [2]	Brazil	Ceará			Prov. of Ceará, Villa do Crato.				0	0	0	0			Brazil, Estado: Ceará: Prov. of Ceará, Villa do Crato.
Solanaceae	Solanum	americanum	Mill.	NY	Herbarium sheet	74247	26449	NY00804122	804122	Gardner, G.		1788			0	9	1838		isolectotype	Solanum nodiflorum Jacq. var. acuminatum Dunal [2]	Brazil	Ceará			Prov. of Ceará, Villa do Crato.				0	0	0	0			Brazil, Estado: Ceará: Prov. of Ceará, Villa do Crato.
Solanaceae	Solanum	americanum	Mill.	G	Herbarium sheet	74248	26449		G00343346	Gardner, G.		1788			0	9	1838		lectotype	Solanum nodiflorum Jacq. var. acuminatum Dunal [2]	Brazil	Ceará			Prov. of Ceará, Villa do Crato.				0	0	0	0			Brazil, Estado: Ceará: Prov. of Ceará, Villa do Crato.
Solanaceae	Solanum	americanum	Mill.	G	Herbarium sheet	74249	26449		G00343358	Gardner, G.		1788			0	9	1838		isolectotype	Solanum nodiflorum Jacq. var. acuminatum Dunal [2]	Brazil	Ceará			Prov. of Ceará, Villa do Crato.				0	0	0	0			Brazil, Estado: Ceará: Prov. of Ceará, Villa do Crato.
Solanaceae	Solanum	americanum	Mill.	OXF	Herbarium sheet	135464	26449			Gardner, G.		1788			0	9	1838		isolectotype	Solanum nodiflorum Jacq. var. acuminatum Dunal [2]	Brazil	Ceará			Prov. of Ceará, Villa do Crato.				0	0	0	0			Brazil, Estado: Ceará: Prov. of Ceará, Villa do Crato.
Solanaceae	Solanum	americanum	Mill.	W	Herbarium sheet	156791	26449	1889-0283827		Gardner, G.		1788			0	9	1838		isolectotype	Solanum nodiflorum Jacq. var. acuminatum Dunal [2]	Brazil	Ceará			Prov. of Ceará, Villa do Crato.				0	0	0	0			Brazil, Estado: Ceará: Prov. of Ceará, Villa do Crato.
Solanaceae	Solanum	americanum	Mill.	W	Herbarium sheet	156792	26449	1889-0164161		Gardner, G.		1788			0	9	1838		isolectotype	Solanum nodiflorum Jacq. var. acuminatum Dunal [2]	Brazil	Ceará			Prov. of Ceará, Villa do Crato.				0	0	0	0			Brazil, Estado: Ceará: Prov. of Ceará, Villa do Crato.
Solanaceae	Solanum	americanum	Mill.	W	Herbarium sheet	156793	26449	2128		Gardner, G.		1788			0	9	1838		isolectotype	Solanum nodiflorum Jacq. var. acuminatum Dunal [2]	Brazil	Ceará			Prov. of Ceará, Villa do Crato.				0	0	0	0			Brazil, Estado: Ceará: Prov. of Ceará, Villa do Crato.
Solanaceae	Solanum	americanum	Mill.	K	Herbarium sheet	167358	129017		K000922343	Gardner, G.		2266			0	5	1829				Brazil	Minas Gerais			near Minas				0	0	0	0			Brazil, Estado: Minas Gerais: near Minas
Solanaceae	Solanum	americanum	Mill.	G	Herbarium sheet	137108	103878		G00443395	Gardner, G.		s.n.			0	8	1858				Brazil	Ceará			sin. loc.				0	0	0	0			Brazil, Estado: Ceará: sin. loc.
Solanaceae	Solanum	americanum	Mill.	FURB	Herbarium sheet	143320	109172	43333		Gasper, A.L. de		3194		Bittencourt, F.	13	12	2013				Brazil	Santa Catarina	Timbó		Morro Azul		arbustiva; flor branca; borda da trilha		-26.762778	-49.211944	537	537		537 - 537	Brazil, Estado: Santa Catarina, Timbó: Morro Azul
Solanaceae	Solanum	americanum	Mill.	G-DC	Herbarium sheet	75567	67257		G00144100	Gaudichaud, C.		521			0	0	0		lectotype	Solanum nodiflorum Jacq. var. macrophyllum Dunal	Brazil				sin. loc.				0	0	0	0			Brazil: sin. loc.
Solanaceae	Solanum	americanum	Mill.	G	Herbarium sheet	75568	67257		G00343373	Gaudichaud, C.		521			0	0	0		isolectotype	Solanum nodiflorum Jacq. var. macrophyllum Dunal	Brazil				sin. loc.				0	0	0	0			Brazil: sin. loc.
Solanaceae	Solanum	americanum	Mill.	P	Herbarium sheet	75462	67206		P00319574	Gaudichaud, C.		522			0	0	0		holotype	Solanum amarantoides Dunal	Brazil	Rio de Janeiro							0	0	0	0			Brazil, Estado: Rio de Janeiro
Solanaceae	Solanum	americanum	Mill.	F	Herbarium sheet	75463	67206		F0073197F	Gaudichaud, C.		522			0	0	0		holotype fragment	Solanum amarantoides Dunal	Brazil	Rio de Janeiro							0	0	0	0			Brazil, Estado: Rio de Janeiro
Solanaceae	Solanum	americanum	Mill.	P	Herbarium sheet	75464	67206		P00319575	Gaudichaud, C.		522			0	0	0		isotype	Solanum amarantoides Dunal	Brazil	Rio de Janeiro							0	0	0	0			Brazil, Estado: Rio de Janeiro
Solanaceae	Solanum	americanum	Mill.	MPU	Herbarium sheet	166795	67206			Gaudichaud, C.		522			0	0	0		isotype	Solanum amarantoides Dunal	Brazil	Rio de Janeiro							0	0	0	0			Brazil, Estado: Rio de Janeiro
Solanaceae	Solanum	americanum	Mill.	RB	Herbarium sheet	171312	131939		RB00716505	Giacomin, L.L.		1646			17	12	2011				Brazil	Minas Gerais	Alagoa		Parque Estadual da Serra do Papagaio, Trilha de subida para a Pedra do Garrafão, passadno por candeial, ao lado da propriedade do Se. Darci, próximo ao Charco.		Erva rajestante, em matriz campestre. Flores alvas, frutos verdes. Prensado em alcool		-22.1975	-44.744444	1944	0		1944	Brazil, Estado: Minas Gerais, Alagoa: Parque Estadual da Serra do Papagaio, Trilha de subida para a Pedra do Garrafão, passadno por candeial, ao lado da propriedade do Se. Darci, próximo ao Charco.
Solanaceae	Solanum	americanum	Mill.	BHCB	Herbarium sheet	84677	73179	166924		Giacomin, L.L.		1971		Bohs, L.; Knapp, S. & Stehmann, J.R.	31	10	2013				Brazil	Minas Gerais	Santa Maria do Salto		Distrito de Talismã, RPPN Loredano Aleixo (Fazenda Duas Barras)	caminho para a trilha do pequizeiro; as margens da estrada da sede, próximo a pasto. Ambiente degradado	Erva ereta, 50 cm. Flores alvas, estames amarelos. Frutos verdes imaturos		-16.406528	-40.0545	806	0		806	Brazil, Estado: Minas Gerais, Santa Maria do Salto: Distrito de Talismã, RPPN Loredano Aleixo (Fazenda Duas Barras)
Solanaceae	Solanum	americanum	Mill.	BM	Herbarium sheet	84678	73179		BM001034878	Giacomin, L.L.		1971		Bohs, L.; Knapp, S. & Stehmann, J.R.	31	10	2013				Brazil	Minas Gerais	Santa Maria do Salto		Distrito de Talismã, RPPN Loredano Aleixo (Fazenda Duas Barras)	caminho para a trilha do pequizeiro; as margens da estrada da sede, próximo a pasto. Ambiente degradado	Erva ereta, 50 cm. Flores alvas, estames amarelos. Frutos verdes imaturos		-16.406528	-40.0545	806	0		806	Brazil, Estado: Minas Gerais, Santa Maria do Salto: Distrito de Talismã, RPPN Loredano Aleixo (Fazenda Duas Barras)
Solanaceae	Solanum	americanum	Mill.	UT	Herbarium sheet	84679	73179			Giacomin, L.L.		1971		Bohs, L.; Knapp, S. & Stehmann, J.R.	31	10	2013				Brazil	Minas Gerais	Santa Maria do Salto		Distrito de Talismã, RPPN Loredano Aleixo (Fazenda Duas Barras)	caminho para a trilha do pequizeiro; as margens da estrada da sede, próximo a pasto. Ambiente degradado	Erva ereta, 50 cm. Flores alvas, estames amarelos. Frutos verdes imaturos		-16.406528	-40.0545	806	0		806	Brazil, Estado: Minas Gerais, Santa Maria do Salto: Distrito de Talismã, RPPN Loredano Aleixo (Fazenda Duas Barras)
Solanaceae	Solanum	americanum	Mill.	NY	Herbarium sheet	169234	73179		2240736	Giacomin, L.L.		1971		Bohs, L.; Knapp, S. & Stehmann, J.R.	31	10	2013				Brazil	Minas Gerais	Santa Maria do Salto		Distrito de Talismã, RPPN Loredano Aleixo (Fazenda Duas Barras)	caminho para a trilha do pequizeiro; as margens da estrada da sede, próximo a pasto. Ambiente degradado	Erva ereta, 50 cm. Flores alvas, estames amarelos. Frutos verdes imaturos		-16.406528	-40.0545	806	0		806	Brazil, Estado: Minas Gerais, Santa Maria do Salto: Distrito de Talismã, RPPN Loredano Aleixo (Fazenda Duas Barras)
Solanaceae	Solanum	americanum	Mill.	BHCB	Herbarium sheet	84686	73182	166927		Giacomin, L.L.		1974		Bohs, L. & Knapp, S.	2	11	2013				Brazil	Bahia	Jussari		Estrada não pavimentada que liga Jussaria a Palmira, ca. 1km da cidade	em área degradada, próximo a rio	Erva, as vezes lenhosa na porção basal dos ramos, 1m. Flores com pétalas alvas, estames amarelos. Frutos verdes a nigrescentes quando maduros		-15.164111	-39.499278	199	0		199	Brazil, Estado: Bahia, Jussari: Estrada não pavimentada que liga Jussaria a Palmira, ca. 1km da cidade
Solanaceae	Solanum	americanum	Mill.	BM	Herbarium sheet	84687	73182		BM001035180	Giacomin, L.L.		1974		Bohs, L. & Knapp, S.	2	11	2013				Brazil	Bahia	Jussari		Estrada não pavimentada que liga Jussaria a Palmira, ca. 1km da cidade	em área degradada, próximo a rio	Erva, as vezes lenhosa na porção basal dos ramos, 1m. Flores com pétalas alvas, estames amarelos. Frutos verdes a nigrescentes quando maduros		-15.164111	-39.499278	199	0		199	Brazil, Estado: Bahia, Jussari: Estrada não pavimentada que liga Jussaria a Palmira, ca. 1km da cidade
Solanaceae	Solanum	americanum	Mill.	UT	Herbarium sheet	84688	73182			Giacomin, L.L.		1974		Bohs, L. & Knapp, S.	2	11	2013				Brazil	Bahia	Jussari		Estrada não pavimentada que liga Jussaria a Palmira, ca. 1km da cidade	em área degradada, próximo a rio	Erva, as vezes lenhosa na porção basal dos ramos, 1m. Flores com pétalas alvas, estames amarelos. Frutos verdes a nigrescentes quando maduros		-15.164111	-39.499278	199	0		199	Brazil, Estado: Bahia, Jussari: Estrada não pavimentada que liga Jussaria a Palmira, ca. 1km da cidade
Solanaceae	Solanum	americanum	Mill.	BHCB	Herbarium sheet	84767	73209	166962		Giacomin, L.L.		2009		Bohs, L.; Knapp, S. & Marinho, L.C.	7	11	2013				Brazil	Bahia	Ubaíra		Serra do Timbó; estrada não pavimentada que leva à comunidade de Vai Quem Quer; próximo a casa do Sr. Arlindo	em vegetação degradada, próximo a riacho	Erva ereta, 1,5 m. Flores com pétalas alvas, estames amarelos		-13.115083	-39.647444	608	0		608	Brazil, Estado: Bahia, Ubaíra: Serra do Timbó; estrada não pavimentada que leva à comunidade de Vai Quem Quer; próximo a casa do Sr. Arlindo
Solanaceae	Solanum	americanum	Mill.	BM	Herbarium sheet	84768	73209		BM001035181	Giacomin, L.L.		2009		Bohs, L.; Knapp, S. & Marinho, L.C.	7	11	2013				Brazil	Bahia	Ubaíra		Serra do Timbó; estrada não pavimentada que leva à comunidade de Vai Quem Quer; próximo a casa do Sr. Arlindo	em vegetação degradada, próximo a riacho	Erva ereta, 1,5 m. Flores com pétalas alvas, estames amarelos		-13.115083	-39.647444	608	0		608	Brazil, Estado: Bahia, Ubaíra: Serra do Timbó; estrada não pavimentada que leva à comunidade de Vai Quem Quer; próximo a casa do Sr. Arlindo
Solanaceae	Solanum	americanum	Mill.	UT	Herbarium sheet	84769	73209			Giacomin, L.L.		2009		Bohs, L.; Knapp, S. & Marinho, L.C.	7	11	2013				Brazil	Bahia	Ubaíra		Serra do Timbó; estrada não pavimentada que leva à comunidade de Vai Quem Quer; próximo a casa do Sr. Arlindo	em vegetação degradada, próximo a riacho	Erva ereta, 1,5 m. Flores com pétalas alvas, estames amarelos		-13.115083	-39.647444	608	0		608	Brazil, Estado: Bahia, Ubaíra: Serra do Timbó; estrada não pavimentada que leva à comunidade de Vai Quem Quer; próximo a casa do Sr. Arlindo
Solanaceae	Solanum	americanum	Mill.	RB	Herbarium sheet	170819	73209	600547	RB00861276	Giacomin, L.L.		2009		Bohs, L.; Knapp, S. & Marinho, L.C.	7	11	2013				Brazil	Bahia	Ubaíra		Serra do Timbó; estrada não pavimentada que leva à comunidade de Vai Quem Quer; próximo a casa do Sr. Arlindo	em vegetação degradada, próximo a riacho	Erva ereta, 1,5 m. Flores com pétalas alvas, estames amarelos		-13.115083	-39.647444	608	0		608	Brazil, Estado: Bahia, Ubaíra: Serra do Timbó; estrada não pavimentada que leva à comunidade de Vai Quem Quer; próximo a casa do Sr. Arlindo
Solanaceae	Solanum	americanum	Mill.	BHCB	Herbarium sheet	84779	73213	166966		Giacomin, L.L.		2013		Bohs, L. & Knapp, S.	13	11	2013				Brazil	Minas Gerais	Belo Horizonte		Campus da Universidade Federal de Minas Gerais	crescendo espontaneamente em área de cultivo no Diretório Acadêmico de Ciências Biológicas	Arbusto ereto, 2 m, em meia sombra. Flores com pétalas alvas, estames amarelos. Frutos imaturos verdes, tornando-se acinzentados e então negros quando maduros		-19.868306	-43.96675	818	0		818	Brazil, Estado: Minas Gerais, Belo Horizonte: Campus da Universidade Federal de Minas Gerais
Solanaceae	Solanum	americanum	Mill.	BM	Herbarium sheet	84780	73213		BM001034875	Giacomin, L.L.		2013		Bohs, L. & Knapp, S.	13	11	2013				Brazil	Minas Gerais	Belo Horizonte		Campus da Universidade Federal de Minas Gerais	crescendo espontaneamente em área de cultivo no Diretório Acadêmico de Ciências Biológicas	Arbusto ereto, 2 m, em meia sombra. Flores com pétalas alvas, estames amarelos. Frutos imaturos verdes, tornando-se acinzentados e então negros quando maduros		-19.868306	-43.96675	818	0		818	Brazil, Estado: Minas Gerais, Belo Horizonte: Campus da Universidade Federal de Minas Gerais
Solanaceae	Solanum	americanum	Mill.	UT	Herbarium sheet	84781	73213			Giacomin, L.L.		2013		Bohs, L. & Knapp, S.	13	11	2013				Brazil	Minas Gerais	Belo Horizonte		Campus da Universidade Federal de Minas Gerais	crescendo espontaneamente em área de cultivo no Diretório Acadêmico de Ciências Biológicas	Arbusto ereto, 2 m, em meia sombra. Flores com pétalas alvas, estames amarelos. Frutos imaturos verdes, tornando-se acinzentados e então negros quando maduros		-19.868306	-43.96675	818	0		818	Brazil, Estado: Minas Gerais, Belo Horizonte: Campus da Universidade Federal de Minas Gerais
Solanaceae	Solanum	americanum	Mill.	BHCB	Herbarium sheet	84803	73221	166974		Giacomin, L.L.		2021		Kameyama, C.; Knapp, S. & Rodrigues, I.M.C.	19	11	2013				Brazil	São Paulo	São Paulo		Instituto de Botânica de São Paulo; próximo a entrada de veículos de funcionários	fragmento de Floresta Ombrófila Densa secundária	Erva ereta, em meia sombra. Flores com pétalas alvas, estames amarelos		-23.643778	-46.622889	757	0		757	Brazil, Estado: São Paulo, São Paulo: Instituto de Botânica de São Paulo; próximo a entrada de veículos de funcionários
Solanaceae	Solanum	americanum	Mill.	BM	Herbarium sheet	84804	73221		BM001035099	Giacomin, L.L.		2021		Kameyama, C.; Knapp, S. & Rodrigues, I.M.C.	19	11	2013				Brazil	São Paulo	São Paulo		Instituto de Botânica de São Paulo; próximo a entrada de veículos de funcionários	fragmento de Floresta Ombrófila Densa secundária	Erva ereta, em meia sombra. Flores com pétalas alvas, estames amarelos		-23.643778	-46.622889	757	0		757	Brazil, Estado: São Paulo, São Paulo: Instituto de Botânica de São Paulo; próximo a entrada de veículos de funcionários
Solanaceae	Solanum	americanum	Mill.	UT	Herbarium sheet	84805	73221			Giacomin, L.L.		2021		Kameyama, C.; Knapp, S. & Rodrigues, I.M.C.	19	11	2013				Brazil	São Paulo	São Paulo		Instituto de Botânica de São Paulo; próximo a entrada de veículos de funcionários	fragmento de Floresta Ombrófila Densa secundária	Erva ereta, em meia sombra. Flores com pétalas alvas, estames amarelos		-23.643778	-46.622889	757	0		757	Brazil, Estado: São Paulo, São Paulo: Instituto de Botânica de São Paulo; próximo a entrada de veículos de funcionários
Solanaceae	Solanum	americanum	Mill.	BHCB	Herbarium sheet	171084	131740	166966		Giacomin, L.L.		2103		Bohs, L. & Knapp, S.	13	11	2013				Brazil	Minas Gerais	Belo Horizonte	Campus de UFMG	(Universidade Federal de Minas Gerais) Diretório Acadêmico de Ciências Biológicas	crescendo espontanamente em área de cultivo	arbusto erecto 2 m; em meia sombra; flores petalas alvas, estames amarelos; frutos imaturos verdes, tornando-se acinzentados e então negros quando maduros		-19.868333	-43.975653	818	0		818	Brazil, Estado: Minas Gerais, Belo Horizonte, Campus de UFMG: (Universidade Federal de Minas Gerais) Diretório Acadêmico de Ciências Biológicas
Solanaceae	Solanum	americanum	Mill.	HUEM	Herbarium sheet	143365	109214	2135		Gilson, ?		s.n.		et al.	11	10	1991				Brazil	Paraná	Maringá		Câmpus sede da Universidade Estadual de Maringá		Herbácea; com cerca de 40 cm. de altura; flores de coloração amarela		0	0	0	0			Brazil, Estado: Paraná, Maringá: Câmpus sede da Universidade Estadual de Maringá
Solanaceae	Solanum	americanum	Mill.	RB	Herbarium sheet	170891	131559	281316	RB00464278	Giordano, L.C.		748		Klein, V.L.G. & Gomes, J.C.	19	6	1989				Brazil	Rio de Janeiro	Cordeiro		a 48 km de Santa Maria Madalena, seguindo elo acesso a Bonsucesso, atingindo ca. 3 km e entrando por um porteira (lado esquerdo desta estrada), camino en direcão a Riberão	mat do lado do caminho	erva ca. 50 cm, semi-umbrófila; folhas verdes discolras; inflorescencias em umbelas de flores alvas, anteras amarelas; frutos verdes		0	0	0	0			Brazil, Estado: Rio de Janeiro, Cordeiro: a 48 km de Santa Maria Madalena, seguindo elo acesso a Bonsucesso, atingindo ca. 3 km e entrando por um porteira (lado esquerdo desta estrada), camino en direcão a Riberão
Solanaceae	Solanum	americanum	Mill.	RB	Herbarium sheet	170862	131530	54127	RB00464225	Glaumann, F.		105			27	11	1943				Brazil	Santa Catarina		Nova Teutonia			planta erecta		0	0	0	0			Brazil, Estado: Santa Catarina, Nova Teutonia
Solanaceae	Solanum	americanum	Mill.	BM	Herbarium sheet	26498	27153		BM000935203	Glocker, E.F. von		85			0	0	1842				Brazil				Bahia.				0	0	0	0			Brazil: Bahia.
Solanaceae	Solanum	americanum	Mill.	RB	Herbarium sheet	171348	131975		RB01035609	Godoy, S.A.P. de		2024			31	3	2000				Brazil	São Paulo	Salesópolis		Estação Biológica de Boracéia, na estrada após o alojamento.		Herbácea ca. 0,50m alt. Folhas simples, alternas. Flores alvas, anteras amarelas		0	0	0	0			Brazil, Estado: São Paulo, Salesópolis: Estação Biológica de Boracéia, na estrada após o alojamento.
Solanaceae	Solanum	americanum	Mill.	RB	Herbarium sheet	171349	131976		RB01035614	Godoy, S.A.P. de		2033			31	3	2000				Brazil	São Paulo	Salesópolis		Estação Biológica de Boracéia, na estrada após o alojamento.		Herbácea ca. 0,70m alt. Folhas simples, alternas. Flores alvas. Frutos bacáceos imaturos verdes		0	0	0	0			Brazil, Estado: São Paulo, Salesópolis: Estação Biológica de Boracéia, na estrada após o alojamento.
Solanaceae	Solanum	americanum	Mill.	RB	Herbarium sheet	171282	131909		RB01036346	Godoy, S.A.P. de		2047			1	4	2000				Brazil	São Paulo	Salesópolis		Estação Biológica de Boracéia, Trilha dos Pilões.		Arbusto ca. 2,1m alt., DAP=2,5cm. Folhas simples, alternas. Flores alvas, pétalas internamente ocres		0	0	0	0			Brazil, Estado: São Paulo, Salesópolis: Estação Biológica de Boracéia, Trilha dos Pilões.
Solanaceae	Solanum	americanum	Mill.	RB	Herbarium sheet	171347	131974		RB01035612	Godoy, S.A.P. de		2063			1	4	2000				Brazil	São Paulo	Salesópolis		Estação Biológica de Boracéia, Trilha do Venerando.		Herbácea ca. 0,50m alt. Folhas simples, alternas. Flores alvas, anteras amarelas. Frutos imaturos verdes		0	0	0	0			Brazil, Estado: São Paulo, Salesópolis: Estação Biológica de Boracéia, Trilha do Venerando.
Solanaceae	Solanum	americanum	Mill.	RB	Herbarium sheet	170887	131555	51808	RB00464340	Goës, C.C.		596		Constantino, D.	0	10	1943				Brazil	Rio de Janeiro	Petrópolis	Carangola					0	0	0	0			Brazil, Estado: Rio de Janeiro, Petrópolis, Carangola
Solanaceae	Solanum	americanum	Mill.	RB	Herbarium sheet	171246	131873		RB00464374	Góes, O.C.		97			0	5	1943				Brazil	Rio de Janeiro	Petrópolis		Carangola.				0	0	0	0			Brazil, Estado: Rio de Janeiro, Petrópolis: Carangola.
Solanaceae	Solanum	americanum	Mill.	UPCB	Herbarium sheet	143356	109207	14032		Goetzke, S.		s.n.			19	9	1986				Brazil	Paraná	Curitiba		Tarumã		Erva com cerca de 1m, flores brancas.		0	0	0	0			Brazil, Estado: Paraná, Curitiba: Tarumã
Solanaceae	Solanum	americanum	Mill.	UFP	Herbarium sheet	143822	109630	20361	UFP020361	Gomes, C.A.		s.n.			0	11	1997				Brazil	Pernambuco	Olinda		Em terreno baldio.		Flores brancas; deiscência poricida; frutos verdes. Herbáceo. DESC:Flores brancas; deiscência poricida; frutos verdes. Herbáceo.		0	0	0	0			Brazil, Estado: Pernambuco, Olinda: Em terreno baldio.
Solanaceae	Solanum	americanum	Mill.	ASE	Herbarium sheet	143370	109219	3338	ASE0014932	Gomes, E.		279			17	8	1983				Brazil	Sergipe	São Cristóvão		Campus Universitário	Restinga	Erva, flores alavas, frutos roxos tipo baga, folhas simples e alternas.		-10.925675	-37.099631	0	0			Brazil, Estado: Sergipe, São Cristóvão: Campus Universitário
Solanaceae	Solanum	americanum	Mill.	JPB	Herbarium sheet	143371	109219	58256	JPB0058256	Gomes, E.		279			17	8	1983				Brazil	Sergipe	São Cristóvão		Campus Universitário	Restinga	Erva, flores alavas, frutos roxos tipo baga, folhas simples e alternas.		-10.925675	-37.099631	0	0			Brazil, Estado: Sergipe, São Cristóvão: Campus Universitário
Solanaceae	Solanum	americanum	Mill.	VIES	Herbarium sheet	143825	109632	1824	VIES001824	Gomes, J.M.L.		150			16	9	1987				Brazil	Espírito Santo	Guarapari		Amarelos		Planta com 70 cm de altura, estames amarelos e pétalas brancas.		-20.533333	-40.483333	0	0			Brazil, Estado: Espírito Santo, Guarapari: Amarelos
Solanaceae	Solanum	americanum	Mill.	W	Herbarium sheet	154896	118788	2013-0009768		Gomes, L.A.		495		Deda, R.M.; Santos, E. & Barbosa, P.	18	5	2012				Brazil	Sergipe	Sãnta Luzia do Itanhy		RPPN Mata do Crasto Mata Atlantica		subarbusto ca. 40 cm; flores brancas com estames amarelos; frutos verdes [ASE 24394]		-11.383333	-37.420278	0	0			Brazil, Estado: Sergipe, Sãnta Luzia do Itanhy: RPPN Mata do Crasto Mata Atlantica
Solanaceae	Solanum	americanum	Mill.	ASE	Herbarium sheet	154897	118788	24394		Gomes, L.A.		495		Deda, R.M.; Santos, E. & Barbosa, P.	18	5	2012				Brazil	Sergipe	Sãnta Luzia do Itanhy		RPPN Mata do Crasto Mata Atlantica		subarbusto ca. 40 cm; flores brancas com estames amarelos; frutos verdes [ASE 24394]		-11.383333	-37.420278	0	0			Brazil, Estado: Sergipe, Sãnta Luzia do Itanhy: RPPN Mata do Crasto Mata Atlantica
Solanaceae	Solanum	americanum	Mill.	NY	Herbarium sheet	169233	118788		1806073	Gomes, L.A.		495		Deda, R.M.; Santos, E. & Barbosa, P.	18	5	2012				Brazil	Sergipe	Sãnta Luzia do Itanhy		RPPN Mata do Crasto Mata Atlantica		subarbusto ca. 40 cm; flores brancas com estames amarelos; frutos verdes [ASE 24394]		-11.383333	-37.420278	0	0			Brazil, Estado: Sergipe, Sãnta Luzia do Itanhy: RPPN Mata do Crasto Mata Atlantica
Solanaceae	Solanum	americanum	Mill.	RB	Herbarium sheet	171367	131994		RB00464388	Gomes, M.		s.n.			23	6	1998				Brazil	Rio de Janeiro	Rio de Janeiro		Bico do Papagaio, Floresta da Tijuca.		Planta com flores e frutos maduros de cor negra.		0	0	0	0			Brazil, Estado: Rio de Janeiro, Rio de Janeiro: Bico do Papagaio, Floresta da Tijuca.
Solanaceae	Solanum	americanum	Mill.	UFP	Herbarium sheet	143820	109628	15975	UFP015975	Gomes, V.		s.n.			13	11	1996				Brazil	Pernambuco	Olinda			Coletada em local abandonado	Frutos roxos; flores brancas		0	0	0	0			Brazil, Estado: Pernambuco, Olinda
Solanaceae	Solanum	americanum	Mill.	RB	Herbarium sheet	171242	131869		RB00937027	Goncalves, A.C.	PSACF_EX	4342			8	11	2014				Brazil	Pará	Vitória do Xingu						-3.235833	-51.766111	0	0			Brazil, Estado: Pará, Vitória do Xingu
Solanaceae	Solanum	americanum	Mill.	MPUC	Herbarium sheet	143346	109197	438		Görgen, A.U.G.		s.n.			23	4	1977				Brazil	Rio Grande do Sul	Porto Alegre						-30.019139	-51.237222	0	0			Brazil, Estado: Rio Grande do Sul, Porto Alegre
Solanaceae	Solanum	americanum	Mill.	MPUC	Herbarium sheet	143348	109199	993		Görgen, A.U.G.		s.n.			23	2	1978				Brazil	Rio Grande do Sul	Pelotas						-31.771944	-52.342222	0	0			Brazil, Estado: Rio Grande do Sul, Pelotas
Solanaceae	Solanum	americanum	Mill.	GOET	Herbarium sheet	35479	34957			Grossmann, K.		s.n.			0	0	1904				Brazil	Santa Catarina		Joinville					-26.305089	-48.846092	0	0			Brazil, Estado: Santa Catarina, Joinville
Solanaceae	Solanum	americanum	Mill.	RB	Herbarium sheet	170885	131553	207493	RB00464346	Guimarães, J.G.		14			16	3	1978				Brazil	Goias			prox. Nova America	floresta decidual; solo PVA argilloso	arbusto 1 m; botões amarelos claro; cálice verde e corola branca; frutos verdes e maduros; frequencia media		-15.116667	-49.083333	0	0			Brazil, Estado: Goias: prox. Nova America
Solanaceae	Solanum	americanum	Mill.	NY	Herbarium sheet	169262	130274		722961	Guinena, A.		42			25	3	1967				Brazil	São Paulo		Campinas	Instituto Agronômico			maria prêta	0	0	0	0			Brazil, Estado: São Paulo, Campinas: Instituto Agronômico
Solanaceae	Solanum	americanum	Mill.	CEPEC	Herbarium sheet	143295	109147	23606		Hage, J.L.		485			0	0	0				Brazil	Bahia	Ilhéus		Quadra G' do CEPEC.	Mata higrofila	Erva não hidrófita		0	0	0	0			Brazil, Estado: Bahia, Ilhéus: Quadra G' do CEPEC.
Solanaceae	Solanum	americanum	Mill.	RB	Herbarium sheet	171230	109147		RB00464306	Hage, J.L.		485			0	0	0				Brazil	Bahia	Ilhéus		Quadra G' do CEPEC.	Mata higrofila	Erva não hidrófita		0	0	0	0			Brazil, Estado: Bahia, Ilhéus: Quadra G' do CEPEC.
Solanaceae	Solanum	americanum	Mill.	CEPEC	Herbarium sheet	143307	109159	23592		Hage, J.L.		927			0	0	0				Brazil	Bahia	Ilhéus		Quadra F do CEPEC.	Mata higrofila	Arbusto	erva de Santa Maria	0	0	50	50		50 - 50	Brazil, Estado: Bahia, Ilhéus: Quadra F do CEPEC.
Solanaceae	Solanum	americanum	Mill.	RB	Herbarium sheet	170886	109159	271884	RB00464344	Hage, J.L.		927			0	0	0				Brazil	Bahia	Ilhéus		Quadra F do CEPEC.	Mata higrofila	Arbusto	erva de Santa Maria	0	0	50	50		50 - 50	Brazil, Estado: Bahia, Ilhéus: Quadra F do CEPEC.
Solanaceae	Solanum	americanum	Mill.	CEPEC	Herbarium sheet	143309	109161	24088		Hage, J.L.		989			0	0	0				Brazil	Bahia	Ilhéus		Quadra D' do CEPC.	Mata higrofila	Erva não hidrófita		0	0	50	50		50 - 50	Brazil, Estado: Bahia, Ilhéus: Quadra D' do CEPC.
Solanaceae	Solanum	americanum	Mill.	RB	Herbarium sheet	171231	109161		RB00464359	Hage, J.L.		989			0	0	0				Brazil	Bahia	Ilhéus		Quadra D' do CEPC.	Mata higrofila	Erva não hidrófita		0	0	50	50		50 - 50	Brazil, Estado: Bahia, Ilhéus: Quadra D' do CEPC.
Solanaceae	Solanum	americanum	Mill.	ICN	Herbarium sheet	143509	109346	129307	ICN0129307	Hagelund, K.		132			0	0	0				Brazil	Rio Grande do Sul	Pelotas						0	0	0	0			Brazil, Estado: Rio Grande do Sul, Pelotas
Solanaceae	Solanum	americanum	Mill.	ICN	Herbarium sheet	143517	109354	129316	ICN0129316	Hagelund, K.		1024			2	10	1963				Brazil	Rio Grande do Sul	Giruá		Granja Sodol				0	0	0	0			Brazil, Estado: Rio Grande do Sul, Giruá: Granja Sodol
Solanaceae	Solanum	americanum	Mill.	ICN	Herbarium sheet	143505	109342	129303	ICN0129303	Hagelund, K.		1469			0	0	0				Brazil	Rio Grande do Sul	Giruá		Granja Sodol				0	0	0	0			Brazil, Estado: Rio Grande do Sul, Giruá: Granja Sodol
Solanaceae	Solanum	americanum	Mill.	ICN	Herbarium sheet	143506	109343	129304	ICN0129304	Hagelund, K.		4548			29	9	1966				Brazil	Rio Grande do Sul	Giruá		Granja Sodol				0	0	0	0			Brazil, Estado: Rio Grande do Sul, Giruá: Granja Sodol
Solanaceae	Solanum	americanum	Mill.	ICN	Herbarium sheet	143502	109339	129300	ICN0129300	Hagelund, K.		5110			26	1	1967				Brazil	Rio Grande do Sul	Torres				Erva		0	0	0	0			Brazil, Estado: Rio Grande do Sul, Torres
Solanaceae	Solanum	americanum	Mill.	ICN	Herbarium sheet	143521	109358	137996	ICN0137996	Hagelund, K.		5452			18	8	1967				Brazil	Rio Grande do Sul	Giruá		Granja Sodal				0	0	0	0			Brazil, Estado: Rio Grande do Sul, Giruá: Granja Sodal
Solanaceae	Solanum	americanum	Mill.	ICN	Herbarium sheet	143522	109359	138015	ICN0138015	Hagelund, K.		7361			2	11	1973				Brazil	Rio Grande do Sul	Santo Ângelo		Granja Piratini		Mata II		0	0	0	0			Brazil, Estado: Rio Grande do Sul, Santo Ângelo: Granja Piratini
Solanaceae	Solanum	americanum	Mill.	ICN	Herbarium sheet	143516	109353	129315	ICN0129315	Hagelund, K.		7649			3	1	1974				Brazil	Rio Grande do Sul	Torres		Pé do morro Farol				0	0	0	0			Brazil, Estado: Rio Grande do Sul, Torres: Pé do morro Farol
Solanaceae	Solanum	americanum	Mill.	ICN	Herbarium sheet	143507	109344	129305	ICN0129305	Hagelund, K.		7690			8	1	1974				Brazil	Rio Grande do Sul	Torres		Praia da SAPT				0	0	0	0			Brazil, Estado: Rio Grande do Sul, Torres: Praia da SAPT
Solanaceae	Solanum	americanum	Mill.	ICN	Herbarium sheet	143523	109360	138020	ICN0138020	Hagelund, K.		7790			19	11	1973				Brazil	Rio Grande do Sul	Santo Ângelo		Santo Ângelo Granja Piratini				0	0	0	0			Brazil, Estado: Rio Grande do Sul, Santo Ângelo: Santo Ângelo Granja Piratini
Solanaceae	Solanum	americanum	Mill.	ICN	Herbarium sheet	143524	109361	138021	ICN0138021	Hagelund, K.		7820			19	11	1973				Brazil	Rio Grande do Sul	Santo Ângelo		Santo Ângelo Granja Piratini				0	0	0	0			Brazil, Estado: Rio Grande do Sul, Santo Ângelo: Santo Ângelo Granja Piratini
Solanaceae	Solanum	americanum	Mill.	ICN	Herbarium sheet	143508	109345	129306	ICN0129306	Hagelund, K.		8237			3	7	1974				Brazil	Rio Grande do Sul	Arroio dos Ratos		Granja Faxinal				0	0	0	0			Brazil, Estado: Rio Grande do Sul, Arroio dos Ratos: Granja Faxinal
Solanaceae	Solanum	americanum	Mill.	ICN	Herbarium sheet	143510	109347	129308	ICN0129308	Hagelund, K.		9494			14	10	1975				Brazil	Rio Grande do Sul	Arroio dos Ratos		Granja Faxinal				0	0	0	0			Brazil, Estado: Rio Grande do Sul, Arroio dos Ratos: Granja Faxinal
Solanaceae	Solanum	americanum	Mill.	ICN	Herbarium sheet	143512	109349	129311	ICN0129311	Hagelund, K.		10565			5	11	1976				Brazil	Rio Grande do Sul	Arroio dos Ratos		Granja Faxinal				0	0	0	0			Brazil, Estado: Rio Grande do Sul, Arroio dos Ratos: Granja Faxinal
Solanaceae	Solanum	americanum	Mill.	ICN	Herbarium sheet	143520	109357	137937	ICN0137937	Hagelund, K.		10749			14	12	1976				Brazil	Rio Grande do Sul	Santo Ângelo		lado esquerdo do Rio Ijui				0	0	0	0			Brazil, Estado: Rio Grande do Sul, Santo Ângelo: lado esquerdo do Rio Ijui
Solanaceae	Solanum	americanum	Mill.	ICN	Herbarium sheet	143503	109340	129301	ICN0129301	Hagelund, K.		10885			29	1	1977				Brazil	Rio Grande do Sul	Torres		Colonia São Pedro				0	0	0	0			Brazil, Estado: Rio Grande do Sul, Torres: Colonia São Pedro
Solanaceae	Solanum	americanum	Mill.	ICN	Herbarium sheet	143504	109341	129302	ICN0129302	Hagelund, K.		10894			29	1	1977				Brazil	Rio Grande do Sul	Torres		Colonia São Pedro				0	0	0	0			Brazil, Estado: Rio Grande do Sul, Torres: Colonia São Pedro
Solanaceae	Solanum	americanum	Mill.	ICN	Herbarium sheet	143514	109351	129313	ICN0129313	Hagelund, K.		11737			29	9	1977				Brazil	Rio Grande do Sul	Caçapava do Sul		Aproximadamente BR 166 Km				0	0	0	0			Brazil, Estado: Rio Grande do Sul, Caçapava do Sul: Aproximadamente BR 166 Km
Solanaceae	Solanum	americanum	Mill.	ICN	Herbarium sheet	143511	109348	129309	ICN0129309	Hagelund, K.		14520			31	3	1983				Brazil	Rio Grande do Sul	Guaíba		BR 290 Aproximadamente Km 17				0	0	0	0			Brazil, Estado: Rio Grande do Sul, Guaíba: BR 290 Aproximadamente Km 17
Solanaceae	Solanum	americanum	Mill.	ICN	Herbarium sheet	143515	109352	129314	ICN0129314	Hagelund, K.		15291			23	9	1984				Brazil	Rio Grande do Sul	Porto Alegre		margem de estrada Km 1				0	0	0	0			Brazil, Estado: Rio Grande do Sul, Porto Alegre: margem de estrada Km 1
Solanaceae	Solanum	americanum	Mill.	ICN	Herbarium sheet	143513	109350	129312	ICN0129312	Hagelund, K.		15996			30	6	1986				Brazil	Rio Grande do Sul	Osório		Beira BR 101 71 Km de Torres				0	0	0	0			Brazil, Estado: Rio Grande do Sul, Osório: Beira BR 101 71 Km de Torres
Solanaceae	Solanum	americanum	Mill.	ICN	Herbarium sheet	143470	109311	111269	ICN0111269	Hagemann, A.L.		s.n.			15	12	1987				Brazil	Rio Grande do Sul	Iraí						0	0	0	0			Brazil, Estado: Rio Grande do Sul, Iraí
Solanaceae	Solanum	americanum	Mill.	CEPEC	Herbarium sheet	143333	109184	12303		Harley, R.M.		17271			21	3	1974				Brazil	Bahia	Porto Seguro		Ao N da cidade. Parte da praia.	Praia. Solo arenoso	Erva não hidrófita		-16.433333	-39.05	0	0			Brazil, Estado: Bahia, Porto Seguro: Ao N da cidade. Parte da praia.
Solanaceae	Solanum	americanum	Mill.	RB	Herbarium sheet	170797	109184	186348	RB00464251	Harley, R.M.		17271			21	3	1974				Brazil	Bahia	Porto Seguro		Ao N da cidade. Parte da praia.	Praia. Solo arenoso	Erva não hidrófita		-16.433333	-39.05	0	0			Brazil, Estado: Bahia, Porto Seguro: Ao N da cidade. Parte da praia.
Solanaceae	Solanum	americanum	Mill.	MO	Herbarium sheet	118984	94013	5907242	MO-1350920	Harley, R.M.		22191			17	5	1980				Brazil	Bahia			Coastal Zone; ca. 11 km North from turning to Maraú along the road to Campinho	high forest on sand, giving way to shrubby restinga towards the sea	Herb to 40 cm with rather fleshy dark green leaves, pale beneath. Sepals pale green. Petals white, anther golden yellow. Fruit black.		-14.01666	-38.91666	0	0			Brazil, Estado: Bahia: Coastal Zone; ca. 11 km North from turning to Maraú along the road to Campinho
Solanaceae	Solanum	americanum	Mill.	MBM	Herbarium sheet	143262	94013		MBM0123928	Harley, R.M.		22191			17	5	1980				Brazil	Bahia			Coastal Zone; ca. 11 km North from turning to Maraú along the road to Campinho	high forest on sand, giving way to shrubby restinga towards the sea	Herb to 40 cm with rather fleshy dark green leaves, pale beneath. Sepals pale green. Petals white, anther golden yellow. Fruit black.		-14.01666	-38.91666	0	0			Brazil, Estado: Bahia: Coastal Zone; ca. 11 km North from turning to Maraú along the road to Campinho
Solanaceae	Solanum	americanum	Mill.	NY	Herbarium sheet	169227	94013		669421	Harley, R.M.		22191			17	5	1980				Brazil	Bahia			Coastal Zone; ca. 11 km North from turning to Maraú along the road to Campinho	high forest on sand, giving way to shrubby restinga towards the sea	Herb to 40 cm with rather fleshy dark green leaves, pale beneath. Sepals pale green. Petals white, anther golden yellow. Fruit black.		-14.01666	-38.91666	0	0			Brazil, Estado: Bahia: Coastal Zone; ca. 11 km North from turning to Maraú along the road to Campinho
Solanaceae	Solanum	americanum	Mill.	RB	Herbarium sheet	170799	94013	271902	RB00464216	Harley, R.M.		22191			17	5	1980				Brazil	Bahia			Coastal Zone; ca. 11 km North from turning to Maraú along the road to Campinho	high forest on sand, giving way to shrubby restinga towards the sea	Herb to 40 cm with rather fleshy dark green leaves, pale beneath. Sepals pale green. Petals white, anther golden yellow. Fruit black.		-14.01666	-38.91666	0	0			Brazil, Estado: Bahia: Coastal Zone; ca. 11 km North from turning to Maraú along the road to Campinho
Solanaceae	Solanum	americanum	Mill.	MO	Herbarium sheet	118985	94014	5907244	MO-1350919	Harley, R.M.		22926			1	6	1980				Brazil	Bahia			Morro do Chapeu. 3 km S.E. of Morro do Chapeu on the road to Mundo Novo. Campo rupestre vegetation on sandstone outcrop with damp grassland on flat sandy areas. This plant growing by roadside.		Herb to 1 m. Leaves rapidly wilting, midgreen, paler beneath. Calyx pale green. Corolla lobes white, reflexing. Anther yellow. Fruit unripe green.		-11.000333	-41.000283	1000	0		1000	Brazil, Estado: Bahia: Morro do Chapeu. 3 km S.E. of Morro do Chapeu on the road to Mundo Novo. Campo rupestre vegetation on sandstone outcrop with damp grassland on flat sandy areas. This plant growing by roadside.
Solanaceae	Solanum	americanum	Mill.	MBM	Herbarium sheet	143263	94014		MBM0123932	Harley, R.M.		22926			1	6	1980				Brazil	Bahia			Morro do Chapeu. 3 km S.E. of Morro do Chapeu on the road to Mundo Novo. Campo rupestre vegetation on sandstone outcrop with damp grassland on flat sandy areas. This plant growing by roadside.		Herb to 1 m. Leaves rapidly wilting, midgreen, paler beneath. Calyx pale green. Corolla lobes white, reflexing. Anther yellow. Fruit unripe green.		-11.000333	-41.000283	1000	0		1000	Brazil, Estado: Bahia: Morro do Chapeu. 3 km S.E. of Morro do Chapeu on the road to Mundo Novo. Campo rupestre vegetation on sandstone outcrop with damp grassland on flat sandy areas. This plant growing by roadside.
Solanaceae	Solanum	americanum	Mill.	NY	Herbarium sheet	169226	94014		669420	Harley, R.M.		22926			1	6	1980				Brazil	Bahia			Morro do Chapeu. 3 km S.E. of Morro do Chapeu on the road to Mundo Novo. Campo rupestre vegetation on sandstone outcrop with damp grassland on flat sandy areas. This plant growing by roadside.		Herb to 1 m. Leaves rapidly wilting, midgreen, paler beneath. Calyx pale green. Corolla lobes white, reflexing. Anther yellow. Fruit unripe green.		-11.000333	-41.000283	1000	0		1000	Brazil, Estado: Bahia: Morro do Chapeu. 3 km S.E. of Morro do Chapeu on the road to Mundo Novo. Campo rupestre vegetation on sandstone outcrop with damp grassland on flat sandy areas. This plant growing by roadside.
Solanaceae	Solanum	americanum	Mill.	RB	Herbarium sheet	170821	94014	271980	RB00464201	Harley, R.M.		22926			1	6	1980				Brazil	Bahia			Morro do Chapeu. 3 km S.E. of Morro do Chapeu on the road to Mundo Novo. Campo rupestre vegetation on sandstone outcrop with damp grassland on flat sandy areas. This plant growing by roadside.		Herb to 1 m. Leaves rapidly wilting, midgreen, paler beneath. Calyx pale green. Corolla lobes white, reflexing. Anther yellow. Fruit unripe green.		-11.000333	-41.000283	1000	0		1000	Brazil, Estado: Bahia: Morro do Chapeu. 3 km S.E. of Morro do Chapeu on the road to Mundo Novo. Campo rupestre vegetation on sandstone outcrop with damp grassland on flat sandy areas. This plant growing by roadside.
Solanaceae	Solanum	americanum	Mill.	BM	Herbarium sheet	26479	27134		BM000935185	Harley, R.M.		27292		Hind, D.J.N.	18	12	1988				Brazil	Bahia	Rio de Contas		Pico das Almas. Vertente leste. Ao lado oeste do Campo do Queiroz.	Area brejosa na escarpa ao oeste do Campo do Queiroz.	Erva de até 30 cm. Caule e folhas verdes, vivos. Flores brancas. Frutos imaturos verdes.		-13.533333	-41.95	1550	0		1550	Brazil, Estado: Bahia, Rio de Contas: Pico das Almas. Vertente leste. Ao lado oeste do Campo do Queiroz.
Solanaceae	Solanum	americanum	Mill.	RB	Herbarium sheet	170800	27134		RB00464253	Harley, R.M.		27292		Hind, D.J.N.	18	12	1988				Brazil	Bahia	Rio de Contas		Pico das Almas. Vertente leste. Ao lado oeste do Campo do Queiroz.	Area brejosa na escarpa ao oeste do Campo do Queiroz.	Erva de até 30 cm. Caule e folhas verdes, vivos. Flores brancas. Frutos imaturos verdes.		-13.533333	-41.95	1550	0		1550	Brazil, Estado: Bahia, Rio de Contas: Pico das Almas. Vertente leste. Ao lado oeste do Campo do Queiroz.
Solanaceae	Solanum	americanum	Mill.	CEPEC	Herbarium sheet	143601	109427	108595	MBM0155196	Harley, R.M.	CEPEC	27292			18	12	1988				Brazil	Bahia	Rio de Contas		Pico das Almas. Vertente leste. Ao lado oeste do Campo do Queiroz.		Área brejosa na escapa ao oeste do Campo do Queiroz.		-13.533333	-41.95	1550	1550		1550 - 1550	Brazil, Estado: Bahia, Rio de Contas: Pico das Almas. Vertente leste. Ao lado oeste do Campo do Queiroz.
Solanaceae	Solanum	americanum	Mill.	NY	Herbarium sheet	143602	109427	NY00669419	669419	Harley, R.M.	CEPEC	27292			18	12	1988				Brazil	Bahia	Rio de Contas		Pico das Almas. Vertente leste. Ao lado oeste do Campo do Queiroz.		Área brejosa na escapa ao oeste do Campo do Queiroz.		-13.533333	-41.95	1550	1550		1550 - 1550	Brazil, Estado: Bahia, Rio de Contas: Pico das Almas. Vertente leste. Ao lado oeste do Campo do Queiroz.
Solanaceae	Solanum	americanum	Mill.	MBM	Herbarium sheet	143603	109427	155196		Harley, R.M.	CEPEC	27292			18	12	1988				Brazil	Bahia	Rio de Contas		Pico das Almas. Vertente leste. Ao lado oeste do Campo do Queiroz.		Área brejosa na escapa ao oeste do Campo do Queiroz.		-13.533333	-41.95	1550	1550		1550 - 1550	Brazil, Estado: Bahia, Rio de Contas: Pico das Almas. Vertente leste. Ao lado oeste do Campo do Queiroz.
Solanaceae	Solanum	americanum	Mill.	CEPEC	Herbarium sheet	143606	109430	71978	MBM0181172	Hatschbach, G.		63010		Hatschbach, M. & Motta, J.T.	0	0	0				Brazil	Bahia	prado		Km 15-25 da Rod. p/ Itamaraju.	Campo de restinga	Erva não hidrófita		0	0	0	0			Brazil, Estado: Bahia, prado: Km 15-25 da Rod. p/ Itamaraju.
Solanaceae	Solanum	americanum	Mill.	MBM	Herbarium sheet	143607	109430	181172		Hatschbach, G.		63010		Hatschbach, M. & Motta, J.T.	0	0	0				Brazil	Bahia	prado		Km 15-25 da Rod. p/ Itamaraju.	Campo de restinga	Erva não hidrófita		0	0	0	0			Brazil, Estado: Bahia, prado: Km 15-25 da Rod. p/ Itamaraju.
Solanaceae	Solanum	americanum	Mill.	JOI	Herbarium sheet	143593	109419	6778	JOI006778	Hatschbach, G.		72692			14	11	2001				Brazil	Santa Catarina	Laguna		Cabo Santa Marta	dunas fixas	erva		0	0	0	0			Brazil, Estado: Santa Catarina, Laguna: Cabo Santa Marta
Solanaceae	Solanum	americanum	Mill.	PACA	Herbarium sheet	143741	109552	27629	PACA027629	Henz, E.		s.n.			0	0	1944				Brazil	Rio Grande do Sul	Montenegro		Parecí	In incultis			0	0	0	0			Brazil, Estado: Rio Grande do Sul, Montenegro: Parecí
Solanaceae	Solanum	americanum	Mill.	PACA	Herbarium sheet	143742	109553	27640	PACA027640	Henz, E.		s.n.			0	0	1944				Brazil	Rio Grande do Sul	Montenegro		Parecí	In incultis			0	0	0	0			Brazil, Estado: Rio Grande do Sul, Montenegro: Parecí
Solanaceae	Solanum	americanum	Mill.	MO	Herbarium sheet	118987	94016	3272783	MO-1352005	Heringer, E.P.		723		Paula, J.E. de; Mendonça, R.C. & Heringer Salles, A.E.	0	0	1978				Brazil				Sub-arbusto localizado na entrada da Reserva.		Fruto quando maduros de cor roxo quase preto, flores amarelas.		0	0	0	0			Brazil: Sub-arbusto localizado na entrada da Reserva.
Solanaceae	Solanum	americanum	Mill.	NY	Herbarium sheet	143702	109514	NY00697148	697148	Heringer, E.P.		4928		Figueiras, T.S.; Mendonça, R.C.; Pereira, B.A.S.; Heringer Salles, A.E.; et al	27	5	1980				Brazil	Distrito Federal	Brasília		Bacia do Rio São Bartolomeu	mata, local perturbado	subarbusto, folhas membranaceas, glabras; corola alva, estames amarelos		-15.7797	-47.9294	0	0			Brazil, Estado: Distrito Federal, Brasília: Bacia do Rio São Bartolomeu
Solanaceae	Solanum	americanum	Mill.	NY	Herbarium sheet	143703	109514	NY00697118	697118	Heringer, E.P.		4928		Figueiras, T.S.; Mendonça, R.C.; Pereira, B.A.S.; Heringer Salles, A.E.; et al	27	5	1980				Brazil	Distrito Federal	Brasília		Bacia do Rio São Bartolomeu	mata, local perturbado	subarbusto, folhas membranaceas, glabras; corola alva, estames amarelos		-15.7797	-47.9294	0	0			Brazil, Estado: Distrito Federal, Brasília: Bacia do Rio São Bartolomeu
Solanaceae	Solanum	americanum	Mill.	MO	Herbarium sheet	118988	94017	2801381	MO-1389938	Heringer, E.P.		15204		Eiten, G.	24	9	1975				Brazil	Minas Gerais			De Marliéria: along road between Timóteo and Dionísio, just outside entrance of Parque Estadual do Rio Doce	low flat ground of valley floor, water table now 1 m below surface; clayey soil, light gray above, changing to light beige below (formerly forest covered, cleared for many years, near farmhouse)	This nº: herb 1/2 m tall, petals white, anthers golden-yellow. All specimens of this nº from one individual.		-19.73333	-42.61666	400	0		400	Brazil, Estado: Minas Gerais: De Marliéria: along road between Timóteo and Dionísio, just outside entrance of Parque Estadual do Rio Doce
Solanaceae	Solanum	americanum	Mill.	NY	Herbarium sheet	169235	94017		2422847	Heringer, E.P.		15204		Eiten, G.	24	9	1975				Brazil	Minas Gerais			De Marliéria: along road between Timóteo and Dionísio, just outside entrance of Parque Estadual do Rio Doce	low flat ground of valley floor, water table now 1 m below surface; clayey soil, light gray above, changing to light beige below (formerly forest covered, cleared for many years, near farmhouse)	This nº: herb 1/2 m tall, petals white, anthers golden-yellow. All specimens of this nº from one individual.		-19.73333	-42.61666	400	0		400	Brazil, Estado: Minas Gerais: De Marliéria: along road between Timóteo and Dionísio, just outside entrance of Parque Estadual do Rio Doce
Solanaceae	Solanum	americanum	Mill.	K	Herbarium sheet	175856	94017		K001161284	Heringer, E.P.		15204		Eiten, G.	24	9	1975				Brazil	Minas Gerais			De Marliéria: along road between Timóteo and Dionísio, just outside entrance of Parque Estadual do Rio Doce	low flat ground of valley floor, water table now 1 m below surface; clayey soil, light gray above, changing to light beige below (formerly forest covered, cleared for many years, near farmhouse)	This nº: herb 1/2 m tall, petals white, anthers golden-yellow. All specimens of this nº from one individual.		-19.73333	-42.61666	400	0		400	Brazil, Estado: Minas Gerais: De Marliéria: along road between Timóteo and Dionísio, just outside entrance of Parque Estadual do Rio Doce
Solanaceae	Solanum	americanum	Mill.	MPUC	Herbarium sheet	143349	109200	693		Hiltl, G.C.		s.n.			30	3	1978				Brazil	Rio Grande do Sul	Feliz						-29.450833	-51.306111	0	0			Brazil, Estado: Rio Grande do Sul, Feliz
Solanaceae	Solanum	americanum	Mill.	MO	Herbarium sheet	118990	94019	5909466	MO-1350899	Hoehne, W.	SPF-	12502			20	7	1949				Brazil	São Paulo			Praia José Menino, Santos.		Erva moura. Na areia da praia.		0	0	0	0			Brazil, Estado: São Paulo: Praia José Menino, Santos.
Solanaceae	Solanum	americanum	Mill.	NY	Herbarium sheet	169238	94019		669462	Hoehne, W.	SPF-	12502			20	7	1949				Brazil	São Paulo			Praia José Menino, Santos.		Erva moura. Na areia da praia.		0	0	0	0			Brazil, Estado: São Paulo: Praia José Menino, Santos.
Solanaceae	Solanum	americanum	Mill.	JPB	Herbarium sheet	143330	109181	17122		Hoehne, W.	JPB	17122			8	10	1932				Brazil	São Paulo	São Paulo		Departamento Bo, Terrenos da F.M. de São Paulo.		Doação do Herbário SPF.		0	0	0	0			Brazil, Estado: São Paulo, São Paulo: Departamento Bo, Terrenos da F.M. de São Paulo.
Solanaceae	Solanum	americanum	Mill.	JPB	Herbarium sheet	143332	109183	17127		Hoehne, W.	JPB	17127			20	7	1949				Brazil	São Paulo	Santos		Praia José Menino. Substrato areia.		Na areia da praia. Doação do Herbário SPF.		0	0	0	0			Brazil, Estado: São Paulo, Santos: Praia José Menino. Substrato areia.
Solanaceae	Solanum	americanum	Mill.	F	Herbarium sheet	136925	103727	2086110		Hoehne, W.		s.n.			8	10	1932				Brazil	São Paulo		São Paulo	terrenos da F.M. de São Paulo				0	0	0	0			Brazil, Estado: São Paulo, São Paulo: terrenos da F.M. de São Paulo
Solanaceae	Solanum	americanum	Mill.	F	Herbarium sheet	136926	103728	2086110		Hoehne, W.		s.n.			20	7	1949				Brazil	São Paulo	Santos	Praia José Menino		na areia da praia			0	0	0	0			Brazil, Estado: São Paulo, Santos, Praia José Menino
Solanaceae	Solanum	americanum	Mill.	MBML	Herbarium sheet	143285	109137	3468		Hoffmann, W.A.		245			4	7	1985				Brazil	Espírito Santo	Santa Teresa		Valsugana		Arbusto com flores de cálice verde e corola branca, estames amarelos, frutos verdes e maduros, heliófila, campo aberto.		-19.915	-40.632778	0	0			Brazil, Estado: Espírito Santo, Santa Teresa: Valsugana
Solanaceae	Solanum	americanum	Mill.	RB	Herbarium sheet	171232	109137		RB00464188	Hoffmann, W.A.		245			4	7	1985				Brazil	Espírito Santo	Santa Teresa		Valsugana		Arbusto com flores de cálice verde e corola branca, estames amarelos, frutos verdes e maduros, heliófila, campo aberto.		-19.915	-40.632778	0	0			Brazil, Estado: Espírito Santo, Santa Teresa: Valsugana
Solanaceae	Solanum	americanum	Mill.	CORD	Herbarium sheet	70099	63376		CORD00013106	Hunziker, A.T.		19552			1	12	1967				Brazil	São Paulo	Serra do Mar	Estación Biológica de Paranapiacaba	Estacion Biologica de Paranapiacaba				-23.783417	-46.316733	0	0			Brazil, Estado: São Paulo, Serra do Mar, Estación Biológica de Paranapiacaba: Estacion Biologica de Paranapiacaba
Solanaceae	Solanum	americanum	Mill.	MBM	Herbarium sheet	143636	109459	234823	MBM0234823	Imaguire, N.		105			0	0	0				Brazil	Paraná	Curitiba		Capão da Imbuia				0	0	0	0			Brazil, Estado: Paraná, Curitiba: Capão da Imbuia
Solanaceae	Solanum	americanum	Mill.	MBM	Herbarium sheet	143630	109453	234699	MBM0234699	Imaguire, N.		317			0	0	0				Brazil	Paraná	Matinhos		Caiobá				0	0	0	0			Brazil, Estado: Paraná, Matinhos: Caiobá
Solanaceae	Solanum	americanum	Mill.	ICN	Herbarium sheet	143427	109268	27384	ICN0027384	Irgang, B.E.		s.n.		Allem, A. & Álvarez, A.	5	4	1975				Brazil	Rio Grande do Sul	Santana do Livramento		Cerro da Vigia		Flores brancas		0	0	0	0			Brazil, Estado: Rio Grande do Sul, Santana do Livramento: Cerro da Vigia
Solanaceae	Solanum	americanum	Mill.	ICN	Herbarium sheet	143432	109273	48130	ICN0048130	Irgang, B.E.		s.n.			22	11	1979				Brazil	Rio Grande do Sul	Santa Vitória do Palmar		Estação Ecológica do Taim				0	0	0	0			Brazil, Estado: Rio Grande do Sul, Santa Vitória do Palmar: Estação Ecológica do Taim
Solanaceae	Solanum	americanum	Mill.	ICN	Herbarium sheet	143450	109291	93697	ICN0093697	Irgang, B.E.		s.n.			10	7	1981				Brazil	Rio Grande do Sul	Tenente Portela		Salto Yucumã				0	0	0	0			Brazil, Estado: Rio Grande do Sul, Tenente Portela: Salto Yucumã
Solanaceae	Solanum	americanum	Mill.	NY	Herbarium sheet	143709	109520	NY00697454	697454	Irwin, H.S.		2069			11	11	1958				Brazil	Minas Gerais	Viçosa		Viçosa, State Agricultural School	recently cleared ground; red clay soil	much branched herb to 0.5 m; corolla white; fruit maturing black; locally abundant		-20.761343	-42.868031	0	0			Brazil, Estado: Minas Gerais, Viçosa: Viçosa, State Agricultural School
Solanaceae	Solanum	americanum	Mill.	MO	Herbarium sheet	118996	94025	2273725	MO-1351371	Irwin, H.S.		5865		Soderstrom, T.R.	2	9	1964				Brazil					locally common	spreading herb ca. 25cm tall, ca. 1m across. Co. white; A yellow. Fruit green, maturing black-violet.		0	0	0	0			Brazil
Solanaceae	Solanum	americanum	Mill.	NY	Herbarium sheet	143277	94025	NY00697472	697472	Irwin, H.S.		5865		Soderstrom, T.R.	2	9	1964				Brazil					locally common	spreading herb ca. 25cm tall, ca. 1m across. Co. white; A yellow. Fruit green, maturing black-violet.		0	0	0	0			Brazil
Solanaceae	Solanum	americanum	Mill.	NY	Herbarium sheet	143712	109523	NY00697457	697457	Irwin, H.S.		9186		Souza, R. & Reis dos Santos, R.	13	10	1965				Brazil	Distrito Federal	Brasília		Between Brasília and Sobradinho	burned over cerrado	herb ca. 1 m; corolla white, anthers yellow; fruit green, maturing black; frequent		-15.7797	-47.9294	1000	1000		1000 - 1000	Brazil, Estado: Distrito Federal, Brasília: Between Brasília and Sobradinho
Solanaceae	Solanum	americanum	Mill.	W	Herbarium sheet	156832	109523	1975-0022566		Irwin, H.S.		9186		Souza, R. & Reis dos Santos, R.	13	10	1965				Brazil	Distrito Federal	Brasília		Between Brasília and Sobradinho	burned over cerrado	herb ca. 1 m; corolla white, anthers yellow; fruit green, maturing black; frequent		-15.7797	-47.9294	1000	1000		1000 - 1000	Brazil, Estado: Distrito Federal, Brasília: Between Brasília and Sobradinho
Solanaceae	Solanum	americanum	Mill.	MO	Herbarium sheet	134601	102002	2273726	MO-1351373	Irwin, H.S.		10990		Souza, R. & Reis dos Santos, R.	3	12	1965				Brazil	Goiás			Cerrado, ca. 5km S. of Corumbá de Goiás		Spreading herb ca. 75cm. tall. Corolla white; anthers yellow. Fruit green, maturing violet-black.		0	0	1000	0		1000	Brazil, Estado: Goiás: Cerrado, ca. 5km S. of Corumbá de Goiás
Solanaceae	Solanum	americanum	Mill.	NY	Herbarium sheet	143273	102002	NY00697459	697459	Irwin, H.S.		10990		Souza, R. & Reis dos Santos, R.	3	12	1965				Brazil	Goiás			Cerrado, ca. 5km S. of Corumbá de Goiás		Spreading herb ca. 75cm. tall. Corolla white; anthers yellow. Fruit green, maturing violet-black.		0	0	1000	0		1000	Brazil, Estado: Goiás: Cerrado, ca. 5km S. of Corumbá de Goiás
Solanaceae	Solanum	americanum	Mill.	RB	Herbarium sheet	170794	102002	186725	RB00464215	Irwin, H.S.		10990		Souza, R. & Reis dos Santos, R.	3	12	1965				Brazil	Goiás			Cerrado, ca. 5km S. of Corumbá de Goiás		Spreading herb ca. 75cm. tall. Corolla white; anthers yellow. Fruit green, maturing violet-black.		0	0	1000	0		1000	Brazil, Estado: Goiás: Cerrado, ca. 5km S. of Corumbá de Goiás
Solanaceae	Solanum	americanum	Mill.	NY	Herbarium sheet	143719	109530	NY00697467	697467	Irwin, H.S.		13755		Grear, J.W.; Souza, R. & Reis dos Santos, R.	7	3	1966				Brazil	Goiás	Cristalina		Ca. 5 km. S. of Cristalina	campo	spreading herb, stems to 1 m long; corolla white; fruit green, maturing balck violet		-17	-48	1200	1200		1200 - 1200	Brazil, Estado: Goiás, Cristalina: Ca. 5 km. S. of Cristalina
Solanaceae	Solanum	americanum	Mill.	NY	Herbarium sheet	143691	109503	NY00697126	697126	Irwin, H.S.		17893		Souza, R.; Grear, J.W. & Reis dos Santos, R.	27	6	1966				Brazil	Goiás	Caiapônia		Serra do Caiapó; ca. 50 km. S. of Caiapônia, road to Jataí.	gallery forest	herb ca. 1 m; corolla white, anthers yellow; fruit green		-16.9569	-51.8103	900	900		900 - 900	Brazil, Estado: Goiás, Caiapônia: Serra do Caiapó; ca. 50 km. S. of Caiapônia, road to Jataí.
Solanaceae	Solanum	americanum	Mill.	F	Herbarium sheet	75598	67272	1802775		Irwin, H.S.		18095		Grear, J.W.; Souza, R. & Reis dos Santos, R.	9	7	1966				Brazil	Distrito Federal		Côrrego Landim	Côrrego Landim, ca. 25 km N of Brasilia	limestone hills	Corolla white, anthers yellow; fruit green, maturing blue-violet		0	0	1000	0		1000	Brazil, Estado: Distrito Federal, Côrrego Landim: Côrrego Landim, ca. 25 km N of Brasilia
Solanaceae	Solanum	americanum	Mill.	NY	Herbarium sheet	143275	67272	NY00697466	697466	Irwin, H.S.		18095		Grear, J.W.; Souza, R. & Reis dos Santos, R.	9	7	1966				Brazil	Distrito Federal		Côrrego Landim	Côrrego Landim, ca. 25 km N of Brasilia	limestone hills	Corolla white, anthers yellow; fruit green, maturing blue-violet		0	0	1000	0		1000	Brazil, Estado: Distrito Federal, Côrrego Landim: Côrrego Landim, ca. 25 km N of Brasilia
Solanaceae	Solanum	americanum	Mill.	NY	Herbarium sheet	143722	109533	NY00697474	697474	Irwin, H.S.		18123		Grear, J.W.; Souza, R. & Reis dos Santos, R.	9	7	1966				Brazil	Distrito Federal	Brasília		Corrego Landim, ca. 25 km. N. of Brasília	limestone hills	prostrate herb, stems to ca. 50 cm; corolla white, anthers golden orange; fruit green		-15.7797	-47.9294	1000	1000		1000 - 1000	Brazil, Estado: Distrito Federal, Brasília: Corrego Landim, ca. 25 km. N. of Brasília
Solanaceae	Solanum	americanum	Mill.	MO	Herbarium sheet	118994	94023	2022233	MO-1351421	Irwin, H.S.		19170		Maxwell, H. & Wasshausen, D.C.	25	1	1968				Brazil	Goiás			50km N. of Corumbá de Goias on road to Niquelãndia, Goiás in valley of Rio Maranhão	forested calcareous outcrop	Widespreading herb, ca. 1m tall and 2m across. corolla white; stamens yellow. Fruit green, maturing black-violet, pendent.		0	0	800	0		800	Brazil, Estado: Goiás: 50km N. of Corumbá de Goias on road to Niquelãndia, Goiás in valley of Rio Maranhão
Solanaceae	Solanum	americanum	Mill.	RB	Herbarium sheet	170826	94023	147757	RB00464269	Irwin, H.S.		19170		Maxwell, H. & Wasshausen, D.C.	25	1	1968				Brazil	Goiás			50km N. of Corumbá de Goias on road to Niquelãndia, Goiás in valley of Rio Maranhão	forested calcareous outcrop	Widespreading herb, ca. 1m tall and 2m across. corolla white; stamens yellow. Fruit green, maturing black-violet, pendent.		0	0	800	0		800	Brazil, Estado: Goiás: 50km N. of Corumbá de Goias on road to Niquelãndia, Goiás in valley of Rio Maranhão
Solanaceae	Solanum	americanum	Mill.	MO	Herbarium sheet	134600	102001	2825776	MO-1351366	Irwin, H.S.		19812	a	Maxwell, H. & Wasshausen, D.C.	15	2	1968				Brazil				Steep rocky slopes, ''canga'' soil, Pico de itabirito, ca. 50km S.E. of Belo Horiz		Spreading herb. Corolla white; stamens yellow. Fruit green, maturing violet black.		0	0	1750	0		1750	Brazil: Steep rocky slopes, ''canga'' soil, Pico de itabirito, ca. 50km S.E. of Belo Horiz
Solanaceae	Solanum	americanum	Mill.	NY	Herbarium sheet	143268	102001	NY00697125	697125	Irwin, H.S.		19812	a	Maxwell, H. & Wasshausen, D.C.	15	2	1968				Brazil				Steep rocky slopes, ''canga'' soil, Pico de itabirito, ca. 50km S.E. of Belo Horiz		Spreading herb. Corolla white; stamens yellow. Fruit green, maturing violet black.		0	0	1750	0		1750	Brazil: Steep rocky slopes, ''canga'' soil, Pico de itabirito, ca. 50km S.E. of Belo Horiz
Solanaceae	Solanum	americanum	Mill.	F	Herbarium sheet	136930	103732	1758283		Irwin, H.S.		20328		Maxwell, H. & Wasshausen, D.C.	17	2	1968				Brazil	Minas Gerais		Serra do Cipo	km 132, ca. 153 km N of Belo Horizonte	creekmargin; high campo slopes, outcrops, and creek margins	diffuse herb 75 cm; corolla white, stamens yellow; fruit green, maturing violet-black		0	0	1400	0		1400	Brazil, Estado: Minas Gerais, Serra do Cipo: km 132, ca. 153 km N of Belo Horizonte
Solanaceae	Solanum	americanum	Mill.	NY	Herbarium sheet	143267	103732	NY00697124	697124	Irwin, H.S.		20328		Maxwell, H. & Wasshausen, D.C.	17	2	1968				Brazil	Minas Gerais		Serra do Cipo	km 132, ca. 153 km N of Belo Horizonte	creekmargin; high campo slopes, outcrops, and creek margins	diffuse herb 75 cm; corolla white, stamens yellow; fruit green, maturing violet-black		0	0	1400	0		1400	Brazil, Estado: Minas Gerais, Serra do Cipo: km 132, ca. 153 km N of Belo Horizonte
Solanaceae	Solanum	americanum	Mill.	NY	Herbarium sheet	143690	109502	NY00697123	697123	Irwin, H.S.		20958			26	2	1968				Brazil	Minas Gerais			Serra do Espinhaço, ca. 27km N. of Sêrro on road (MG 2) to Diamantina				-18.53	-43.62	1200	1200		1200 - 1200	Brazil, Estado: Minas Gerais: Serra do Espinhaço, ca. 27km N. of Sêrro on road (MG 2) to Diamantina
Solanaceae	Solanum	americanum	Mill.	NY	Herbarium sheet	143710	109521	NY00697455	697455	Irwin, H.S.		23142		Reis dos Santos, R.; Souza, R. & Fonseca, S.F. da	12	2	1969				Brazil	Minas Gerais			Ca. 10km N.E. of Francisco Sá, road to Salinas	roadside embankment; wooded slopes and adjacent cerrado	spreading herb, ca. 1 m tall; corolla white, stamens yellow; fruit green, maturing black-violet		-16.4643	-43.4069	1100	1100		1100 - 1100	Brazil, Estado: Minas Gerais: Ca. 10km N.E. of Francisco Sá, road to Salinas
Solanaceae	Solanum	americanum	Mill.	NY	Herbarium sheet	143687	109499	NY00697115	697115	Irwin, H.S.		23766		Reis dos Santos, R.; Souza, R. & Fonseca, S.F. da	23	2	1969				Brazil	Minas Gerais			ca. 35km west of Montes Claros, road to Agua Boa	brejo	ascending herb, stems to ca. 50 cm long; corolla white, stamens yellow; fruit green		-16.81875	-43.5885	1000	1000		1000 - 1000	Brazil, Estado: Minas Gerais: ca. 35km west of Montes Claros, road to Agua Boa
Solanaceae	Solanum	americanum	Mill.	NY	Herbarium sheet	143714	109525	NY00697461	697461	Irwin, H.S.		24177		Reis dos Santos, R.; Souza, R. & Fonseca, S.F. da	10	3	1969				Brazil	Goiás	Cavalcante		Ca. 8 km south of Cavalcante	gallery margin, disturbed places	herb ca. 1 m tall; corolla white, stamens yellow; fruit maturing violet black		-13.87231	-47.5	1000	1000		1000 - 1000	Brazil, Estado: Goiás, Cavalcante: Ca. 8 km south of Cavalcante
Solanaceae	Solanum	americanum	Mill.	W	Herbarium sheet	156833	109525	1975-0022565		Irwin, H.S.		24177		Reis dos Santos, R.; Souza, R. & Fonseca, S.F. da	10	3	1969				Brazil	Goiás	Cavalcante		Ca. 8 km south of Cavalcante	gallery margin, disturbed places	herb ca. 1 m tall; corolla white, stamens yellow; fruit maturing violet black		-13.87231	-47.5	1000	1000		1000 - 1000	Brazil, Estado: Goiás, Cavalcante: Ca. 8 km south of Cavalcante
Solanaceae	Solanum	americanum	Mill.	NY	Herbarium sheet	143718	109529	NY00697465	697465	Irwin, H.S.		28500		Fonseca, S.F. da; Souza, R.; Reis dos Santos, R. & Ramos, J.	28	3	1970				Brazil	Minas Gerais			São João da Chapada	roadside	spreading subshrub to ca. 1 m; corolla white, stamens yellow; fruit green, maturing black-violet		0	0	1150	1150		1150 - 1150	Brazil, Estado: Minas Gerais: São João da Chapada
Solanaceae	Solanum	americanum	Mill.	MO	Herbarium sheet	134599	102000	2430815	MO-1353060	Irwin, H.S.		29614		Harley, R.M. & Onishi, E.	1	2	1971				Brazil	Minas Gerais			Steep rocky lower slopes of Rico de Itacolomi, ca. 3 km S. of Ouro Preto,		Ascending herb ca. 80 cm tall. Corolla white; stamens yellow. Fruit green.		0	0	1650	0		1650	Brazil, Estado: Minas Gerais: Steep rocky lower slopes of Rico de Itacolomi, ca. 3 km S. of Ouro Preto,
Solanaceae	Solanum	americanum	Mill.	NY	Herbarium sheet	143266	102000	NY00697119	697119	Irwin, H.S.		29614		Harley, R.M. & Onishi, E.	1	2	1971				Brazil	Minas Gerais			Steep rocky lower slopes of Rico de Itacolomi, ca. 3 km S. of Ouro Preto,		Ascending herb ca. 80 cm tall. Corolla white; stamens yellow. Fruit green.		0	0	1650	0		1650	Brazil, Estado: Minas Gerais: Steep rocky lower slopes of Rico de Itacolomi, ca. 3 km S. of Ouro Preto,
Solanaceae	Solanum	americanum	Mill.	NY	Herbarium sheet	143715	109526	NY00697462	697462	Irwin, H.S.		30413	a	Harley, R.M. & Onishi, E.	15	1	1971				Brazil	Minas Gerais			Slopes of Serra da Piedade; ca. 35km E. of Belo Horizonte, near BR-31	shrub covered slopes, with iron-rich rocks and gravel, the soil restricted to crevices and pockets	ascending herb, branches to ca. 50 cm long; corolla white, stamens yellow; fruit green, maturing black-violet		0	0	1850	1850		1850 - 1850	Brazil, Estado: Minas Gerais: Slopes of Serra da Piedade; ca. 35km E. of Belo Horizonte, near BR-31
Solanaceae	Solanum	americanum	Mill.	MO	Herbarium sheet	118995	94024	2273724	MO-1351372	Irwin, H.S.		34909		Anderson, W.R.; Stieber, M. & Lee, E.Y.T.	23	1	1972				Brazil				Gallery forest and adjacent cerrado, ca. 17km S. of Niquelândia	disturbed ground in gallery	Fleshy-stemmed herb ca. 50cm tall. Corolla white; stamens yellow.		0	0	750	0		750	Brazil: Gallery forest and adjacent cerrado, ca. 17km S. of Niquelândia
Solanaceae	Solanum	americanum	Mill.	NY	Herbarium sheet	143276	94024	NY00697468	697468	Irwin, H.S.		34909		Anderson, W.R.; Stieber, M. & Lee, E.Y.T.	23	1	1972				Brazil				Gallery forest and adjacent cerrado, ca. 17km S. of Niquelândia	disturbed ground in gallery	Fleshy-stemmed herb ca. 50cm tall. Corolla white; stamens yellow.		0	0	750	0		750	Brazil: Gallery forest and adjacent cerrado, ca. 17km S. of Niquelândia
Solanaceae	Solanum	americanum	Mill.	MA	Herbarium sheet	19766	20890		MA556100	Isern, J.		6302			14	9	1862				Brazil	Bahia		Baía de Todos os Santos					-12.784083	-38.635119	0	0			Brazil, Estado: Bahia, Baía de Todos os Santos
Solanaceae	Solanum	americanum	Mill.	RB	Herbarium sheet	171251	131878		RB01234692	Izabella		200			2	10	1980				Brazil	Minas Gerais	Juiz de Fora		Floresta				0	0	0	0			Brazil, Estado: Minas Gerais, Juiz de Fora: Floresta
Solanaceae	Solanum	americanum	Mill.	RB	Herbarium sheet	171247	131874		RB00933474	Jacintho, S.F.		2			17	11	1994				Brazil	São Paulo	Piracicaba		ESALQ/USP - Depto de Agricultura.				0	0	0	0			Brazil, Estado: São Paulo, Piracicaba: ESALQ/USP - Depto de Agricultura.
Solanaceae	Solanum	americanum	Mill.	NY	Herbarium sheet	143695	109507	NY00697130	697130	Jangoux, J.		166			2	12	1978				Brazil	Maranhão	Pinheiro		Rio Alto Turiaçu, Barraquinha				-3	-45.75	0	0			Brazil, Estado: Maranhão, Pinheiro: Rio Alto Turiaçu, Barraquinha
Solanaceae	Solanum	americanum	Mill.	RB	Herbarium sheet	171233	109507		RB00464384	Jangoux, J.		166			2	12	1978				Brazil	Maranhão	Pinheiro		Rio Alto Turiaçu, Barraquinha				-3	-45.75	0	0			Brazil, Estado: Maranhão, Pinheiro: Rio Alto Turiaçu, Barraquinha
Solanaceae	Solanum	americanum	Mill.	ICN	Herbarium sheet	143475	109315	111275	ICN0111275	Jeisen, A.M.		s.n.			1	9	1984				Brazil	Rio Grande do Sul	Dois Irmãos		Cascata de São Miguel				0	0	0	0			Brazil, Estado: Rio Grande do Sul, Dois Irmãos: Cascata de São Miguel
Solanaceae	Solanum	americanum	Mill.	FUEL	Herbarium sheet	143354	109205	894		Jóia, E.S.		s.n.		et al.	13	6	1985				Brazil	Paraná	Londrina		Parque Municipal Arthur Thomas		Subarbusto; flores brancas e frutos imaturos verdes e maduros pretos.		0	0	0	0			Brazil, Estado: Paraná, Londrina: Parque Municipal Arthur Thomas
Solanaceae	Solanum	americanum	Mill.	JPB	Herbarium sheet	143331	109182	17125		Joly, A.B.	JPB	17125			25	6	1946				Brazil	São Paulo	São Paulo		Departamento Bo, Butantã.		Erva, flor amarela, frutos maduros pretos.&nf;Doação do Herbário SPF.		0	0	0	0			Brazil, Estado: São Paulo, São Paulo: Departamento Bo, Butantã.
Solanaceae	Solanum	americanum	Mill.	NY	Herbarium sheet	143679	109492	NY00669458	669458	Jönsson, G.		893	a		7	9	1914				Brazil	Paraná	Curitiba						-25.4281	-49.2731	0	0			Brazil, Estado: Paraná, Curitiba
Solanaceae	Solanum	americanum	Mill.	RB	Herbarium sheet	171321	131948		RB00464127	Jouvin, P.P.		179			30	8	1978				Brazil	Rio de Janeiro	Rio de Janeiro		Estrada Corcovado-Sumaré.		Erva, flor branca, cálice verde, anteras amarelas, frutos redondos verdes, folhas discolores. Planta heliófila		0	0	0	0			Brazil, Estado: Rio de Janeiro, Rio de Janeiro: Estrada Corcovado-Sumaré.
Solanaceae	Solanum	americanum	Mill.	RB	Herbarium sheet	170898	131566	188967	RB00464356	Jouvin, P.P.		533			18	4	1979				Brazil	São Paulo	Ubatuba		BR 101, km 13		arbusto heliófilo ca. 1.3 m; flor alva, anteras amarelas; frutos imaturos verdes, maturos negros; folhas discolor		0	0	0	0			Brazil, Estado: São Paulo, Ubatuba: BR 101, km 13
Solanaceae	Solanum	americanum	Mill.	INPA	Herbarium sheet	143562	109395	48544	INPA0048544	Junk, W.J.		245			21	1	1975				Brazil	Amazonas	Manaus		Furo de Paracuúba, Furo do Paracuúba, perto de Manaus.	Na água rasa.	Material sem dados da planta.		0	0	0	0			Brazil, Estado: Amazonas, Manaus: Furo de Paracuúba, Furo do Paracuúba, perto de Manaus.
Solanaceae	Solanum	americanum	Mill.	INPA	Herbarium sheet	143575	109406	109121	INPA0109121	Junk, W.J.		s.n.			20	1	1983				Brazil	Amazonas	Iranduba		Ilha da Marchantaria, Iranduba, Ilha da Marchantaria.	Na praia.	Material sem dados da planta.		-3.239167	-59.938889	7	7		07-Jul	Brazil, Estado: Amazonas, Iranduba: Ilha da Marchantaria, Iranduba, Ilha da Marchantaria.
Solanaceae	Solanum	americanum	Mill.	INPA	Herbarium sheet	143576	109407	109142	INPA0109142	Junk, W.J.		s.n.			27	1	1983				Brazil	Amazonas	Iranduba		Ilha da Marchantaria, Iranduba, Ilha da Marchantaria.	Na praia.	Material sem dados da planta.		-3.239167	-59.938889	7	7		07-Jul	Brazil, Estado: Amazonas, Iranduba: Ilha da Marchantaria, Iranduba, Ilha da Marchantaria.
Solanaceae	Solanum	americanum	Mill.	HUCS	Herbarium sheet	143312	109164	21778		Kegler, A.		1511			16	3	2002				Brazil	Rio Grande do Sul	Caxias do Sul		Ana Rech	Na formação da bracatinga			0	0	780	0		780	Brazil, Estado: Rio Grande do Sul, Caxias do Sul: Ana Rech
Solanaceae	Solanum	americanum	Mill.	UEC	Herbarium sheet	143787	109598	125698	UEC038897	Kinoshita, L.S.		33			16	5	2002				Brazil	Minas Gerais	Camanducaia		Monte Verde, Pedra Redonda		Arbusto até 1,5m, frutos de cor verde, no sub-bosque da mata.		0	0	0	0			Brazil, Estado: Minas Gerais, Camanducaia: Monte Verde, Pedra Redonda
Solanaceae	Solanum	americanum	Mill.	F	Herbarium sheet	136928	103730	2193496		Kirizawa, M.		1048		Sousa, A.V.G.; Duque, N.N. & Silva, M.R.	16	9	1983				Brazil	São Paulo		Mogi das Cruzes	Serra do Mar	local pedregoso, clareira	subarvusto ca. 70 cm; corola branca, antera amarela; frutos verdes e alguns roxos		0	0	0	0			Brazil, Estado: São Paulo, Mogi das Cruzes: Serra do Mar
Solanaceae	Solanum	americanum	Mill.	RB	Herbarium sheet	170892	131560	281547	RB00464264	Klein, V.L.G.		700		et al.	9	5	1989				Brazil	Rio de Janeiro	Petrópolis	Corrêas	Fazenda Bonfin	na margem da mata	herbácea, delicada; folhas verdes discoloras, mais clara na face dorsal; flores alvas com anteras amarelas		0	0	0	0			Brazil, Estado: Rio de Janeiro, Petrópolis, Corrêas: Fazenda Bonfin
Solanaceae	Solanum	americanum	Mill.	RB	Herbarium sheet	170882	131550	295527	RB00464267	Klein, V.L.G.		1192		Giordano, L.C.S.; Marquete, R.; Pereira, M.V. & Aquino, L.C.	10	11	1991				Brazil	Rio de Janeiro	Parati	Apa do Cairucu	Boa Vista, Loteamento Frade, Pousada Paraty	mangue, parte aterrada	herbácea, semi-heliofita; frecuente; folhas verdes; flores com cálice verde; corola alva e estames amarelos; frutos verde quando jovens e de escuros a bem negros quando maturos		0	0	0	0			Brazil, Estado: Rio de Janeiro, Parati, Apa do Cairucu: Boa Vista, Loteamento Frade, Pousada Paraty
Solanaceae	Solanum	americanum	Mill.	FUEL	Herbarium sheet	143278	109130	19062		Kranz, W.M.		93			17	3	1987				Brazil	Paraná	Castro		Castrolanda		Invasora		0	0	0	0			Brazil, Estado: Paraná, Castro: Castrolanda
Solanaceae	Solanum	americanum	Mill.	NY	Herbarium sheet	169261	130273		669426	Krapovickas, A.		44650		Cristóbal, C.L.	20	1	1994				Brazil	Rio Grande do Sul	São Gabriel		BR-290, 14 km W de São Gabriel	en campo	ca.60 cm; petalos blancos; frutos negros		-30.288395	-54.444549	0	0			Brazil, Estado: Rio Grande do Sul, São Gabriel: BR-290, 14 km W de São Gabriel
Solanaceae	Solanum	americanum	Mill.	RB	Herbarium sheet	170972	131640	565385	RB00753014	Krause, L.		139		Liebig, A.	7	9	1999				Brazil	Pernambuco	Brejo da Madre de Deus	Fazenda Nova	Pedra do Cachorro	granite rock outcrop C1	herb to 40 cm; shoot green; corolla white; anthers yellow. immature fruits green, mature black; flower diameter 8-10 mm		-8.2363	-36.192033	990	0		990	Brazil, Estado: Pernambuco, Brejo da Madre de Deus, Fazenda Nova: Pedra do Cachorro
Solanaceae	Solanum	americanum	Mill.	RB	Herbarium sheet	171311	131938		RB01340078	Krieger, L.		3311			14	6	1983				Brazil	Minas Gerais	Juiz de Fora				Erva invasora. Flores brancas, bagos negros. Uso medicinal: as folhas pisadas são vulnerárias. O decocto das folhas é usado para lavar pisaduras irritadas e dolorosas. Os bagos são um tanto venenosos		0	0	0	0			Brazil, Estado: Minas Gerais, Juiz de Fora
Solanaceae	Solanum	americanum	Mill.	CESJ	Herbarium sheet	143382	109229	7199	CESJ0007199	Krieger, L.	CESJ	7199			26	8	1969				Brazil	Minas Gerais	Juiz de Fora				Ruderal, flores brancas, frutos esféricos, negros (comestíveis) umn pouco tóxico.		0	0	0	0			Brazil, Estado: Minas Gerais, Juiz de Fora
Solanaceae	Solanum	americanum	Mill.	CESJ	Herbarium sheet	143383	109230	15365	CESJ0015365	Krieger, L.	CESJ	15365			25	1	1949				Brazil	Minas Gerais	Juiz de Fora				Ruderal. Flores brancas, frutos negros, adocicados.		0	0	0	0			Brazil, Estado: Minas Gerais, Juiz de Fora
Solanaceae	Solanum	americanum	Mill.	RB	Herbarium sheet	171393	132020		RB01341343	Krieger, L.		19452			14	6	1983				Brazil	Minas Gerais	Juiz de Fora						0	0	0	0			Brazil, Estado: Minas Gerais, Juiz de Fora
Solanaceae	Solanum	americanum	Mill.	MBM	Herbarium sheet	143641	109462	341969	MBM0341969	Krieger, L.		s.n.			26	8	1969				Brazil	Minas Gerais	Juiz de Fora				Ruderal, flores brancas, frutos esféricos, negros (comestíveis), um pouco tóxicos.	Erva moura	0	0	0	0			Brazil, Estado: Minas Gerais, Juiz de Fora
Solanaceae	Solanum	americanum	Mill.	ICN	Herbarium sheet	143492	109329	115450	ICN0115450	Kubo, R.R.		101		et al.	0	0	0				Brazil	Rio Grande do Sul	Coronel Bicaco						0	0	0	0			Brazil, Estado: Rio Grande do Sul, Coronel Bicaco
Solanaceae	Solanum	americanum	Mill.	RB	Herbarium sheet	170883	131551	338734	RB00468741	Kuhlmann, J.G.		2602			8	1	1935				Brazil	Minas Gerais	Viçosa	Escola					0	0	0	0			Brazil, Estado: Minas Gerais, Viçosa, Escola
Solanaceae	Solanum	americanum	Mill.	MBM	Herbarium sheet	143617	109440	185027	MBM0185027	Kuniyoshi, Y.S.		74			0	0	0				Brazil	Paraná	Curitiba		Bom Retiro				0	0	0	0			Brazil, Estado: Paraná, Curitiba: Bom Retiro
Solanaceae	Solanum	americanum	Mill.	MBM	Herbarium sheet	143615	109438	185025	MBM0185025	Kuniyoshi, Y.S.		120			0	0	0				Brazil	Paraná	Curitiba		Bom Retiro				0	0	0	0			Brazil, Estado: Paraná, Curitiba: Bom Retiro
Solanaceae	Solanum	americanum	Mill.	MBM	Herbarium sheet	143633	109456	234702	MBM0234702	Kuniyoshi, Y.S.		327			0	0	0				Brazil	Paraná	Curitiba		Cruz do Pilarzinho				0	0	0	0			Brazil, Estado: Paraná, Curitiba: Cruz do Pilarzinho
Solanaceae	Solanum	americanum	Mill.	NY	Herbarium sheet	143661	109479	NY00669442	669442	Landrum, L.R.		2594			19	11	1977				Brazil	Santa Catarina	Barra Velha		Itajuba beach, ca. 8km south of Barra Velha.				-26.67	-48.67	3	3		03-Mar	Brazil, Estado: Santa Catarina, Barra Velha: Itajuba beach, ca. 8km south of Barra Velha.
Solanaceae	Solanum	americanum	Mill.	MBM	Herbarium sheet	143629	109452	234698	MBM0234698	Lange, R.		s.n.			0	0	0				Brazil	Paraná	Curitiba		Capão da Imbuia				0	0	0	0			Brazil, Estado: Paraná, Curitiba: Capão da Imbuia
Solanaceae	Solanum	americanum	Mill.	RB	Herbarium sheet	171322	131949		RB00700531	Lazeo, F.S.M.		5			9	2	1982				Brazil	Rio de Janeiro			Pedra do Beijo.		Erva, folha concolor, flor pequena branca, fruto globoso verde e depois roxo, quase preto.		0	0	0	0			Brazil, Estado: Rio de Janeiro: Pedra do Beijo.
Solanaceae	Solanum	americanum	Mill.	RB	Herbarium sheet	171249	131876		RB00781643	Leitão, F.		111			19	11	2005				Brazil	Rio de Janeiro	Petrópolis		Feira Livre do Centro.				-22.505	-43.178611	0	0			Brazil, Estado: Rio de Janeiro, Petrópolis: Feira Livre do Centro.
Solanaceae	Solanum	americanum	Mill.	RB	Herbarium sheet	171366	131993		RB00511748	Leitão, F.		133			7	1	2006				Brazil	Rio de Janeiro	Petrópolis		Feira livre do Centro.		Planta adquirida na feira-livre próxima a Rodoviária do Centro de Petrópolis. Folhas simples, membranáceas, flores brancas. Frutos redondos, verdes quando imaturos e pretos quando maduros. Planta extraída. Alimentar.		-22.505	-43.178611	0	0			Brazil, Estado: Rio de Janeiro, Petrópolis: Feira livre do Centro.
Solanaceae	Solanum	americanum	Mill.	NY	Herbarium sheet	143681	109494	NY00669460	669460	Leite, J.E.		270			1	7	1941				Brazil	Rio Grande do Sul	Sao Leopoldo		Arredores de Sao Leopoldo				-29.75	-51.18	0	0			Brazil, Estado: Rio Grande do Sul, Sao Leopoldo: Arredores de Sao Leopoldo
Solanaceae	Solanum	americanum	Mill.	OUPR	Herbarium sheet	143299	109151	25655		Lemes, F.O.A.		603		Freitas, G.P.P.	5	2	2009				Brazil	Minas Gerais	Mariana		Parque Estadual do Itacolomi, Região da Lagoa Seca	Campo rupestre quartzítico	Erva. Flores pequenas e brancas		-20.433583	-43.492111	1600	1600		1600 - 1600	Brazil, Estado: Minas Gerais, Mariana: Parque Estadual do Itacolomi, Região da Lagoa Seca
Solanaceae	Solanum	americanum	Mill.	FUEL	Herbarium sheet	143355	109206	2522		Leonardi, E.		s.n.			6	6	1986				Brazil	Paraná	Londrina		Sítio das Acácias		1,20m alt; flores brancas.		0	0	0	0			Brazil, Estado: Paraná, Londrina: Sítio das Acácias
Solanaceae	Solanum	americanum	Mill.	RB	Herbarium sheet	171270	131897		RB01339114	Leoni, L.S.		108			7	4	1988				Brazil	Minas Gerais	Carangola		Perímetro urbano				-20.716667	-42.016667	390	0		390	Brazil, Estado: Minas Gerais, Carangola: Perímetro urbano
Solanaceae	Solanum	americanum	Mill.	RB	Herbarium sheet	171271	131898		RB01341027	Leoni, L.S.		108			7	4	1988				Brazil	Minas Gerais	Carangola		Perímetro urbano				-20.716667	-42.016667	390	0		390	Brazil, Estado: Minas Gerais, Carangola: Perímetro urbano
Solanaceae	Solanum	americanum	Mill.	RB	Herbarium sheet	171264	131891		RB01188845	Leoni, L.S.		6554			20	8	2006				Brazil	Minas Gerais	Faria Lemos		Fazenda Santa Rita. Crescendo ao lado da sede.				0	0	0	600			Brazil, Estado: Minas Gerais, Faria Lemos: Fazenda Santa Rita. Crescendo ao lado da sede.
Solanaceae	Solanum	americanum	Mill.	RB	Herbarium sheet	171350	131977		RB01339179	Leoni, L.S.		s.n.			0	4	1992				Brazil	Minas Gerais	Carangola		Perímetro urbano, surge em meio ao calçamento e em terrenos baldios		Herbácea com ca. 20-60 cm de altura. Corola com pétalas brancacentas. Fruto maduro de cor preta. Utilizada como sedativo, narcótico, analgésico, depurativa		0	0	0	0			Brazil, Estado: Minas Gerais, Carangola: Perímetro urbano, surge em meio ao calçamento e em terrenos baldios
Solanaceae	Solanum	americanum	Mill.	UEC	Herbarium sheet	143795	109606	118536	UEC047278	Levorato, A.R.		S.N.		et al.	21	7	1987				Brazil	Paraná	Londrina		Beira do Lago Igapo.		Herbáceo 30 cm; flores brancas com estigma amarelo; frutos de cor verde e frutos de cor preta.		0	0	0	0			Brazil, Estado: Paraná, Londrina: Beira do Lago Igapo.
Solanaceae	Solanum	americanum	Mill.	FUEL	Herbarium sheet	143796	109606	4980		Levorato, A.R.		S.N.		et al.	21	7	1987				Brazil	Paraná	Londrina		Beira do Lago Igapo.		Herbáceo 30 cm; flores brancas com estigma amarelo; frutos de cor verde e frutos de cor preta.		0	0	0	0			Brazil, Estado: Paraná, Londrina: Beira do Lago Igapo.
Solanaceae	Solanum	americanum	Mill.	RB	Herbarium sheet	171364	131991		RB00464227	Liane		3661			16	4	1958				Brazil	Rio de Janeiro			Mesa do Imperador, Corcovado.		Peq. arb. de fl. alvas, fruto quando maduro, preto.		0	0	0	0			Brazil, Estado: Rio de Janeiro: Mesa do Imperador, Corcovado.
Solanaceae	Solanum	americanum	Mill.	RB	Herbarium sheet	171272	131899		RB01188812	Lima, J.R.		84			19	7	2009				Brazil	Minas Gerais	Carangola		Perímetro urbano.				0	0	0	0			Brazil, Estado: Minas Gerais, Carangola: Perímetro urbano.
Solanaceae	Solanum	americanum	Mill.	EAC	Herbarium sheet	143398	109240	43465	EAC0043465	Lima-Verde, L.W.		360			12	2	1996				Brazil	Ceará	Aiuaba		Sítio, Estação Ecológica de Aiuaba (margem do riacho Catolé).	Substrato: solo bruno não-cálcico, Caatinga arbórea	Subarbusto		-6.666278	-40.181806	0	0			Brazil, Estado: Ceará, Aiuaba: Sítio, Estação Ecológica de Aiuaba (margem do riacho Catolé).
Solanaceae	Solanum	americanum	Mill.	HUEFS	Herbarium sheet	143399	109240	144793	HUEFS0144793	Lima-Verde, L.W.		360			12	2	1996				Brazil	Ceará	Aiuaba		Sítio, Estação Ecológica de Aiuaba (margem do riacho Catolé).	Substrato: solo bruno não-cálcico, Caatinga arbórea	Subarbusto		-6.666278	-40.181806	0	0			Brazil, Estado: Ceará, Aiuaba: Sítio, Estação Ecológica de Aiuaba (margem do riacho Catolé).
Solanaceae	Solanum	americanum	Mill.	EAC	Herbarium sheet	143397	109239	43457	EAC0043457	Lima-Verde, L.W.		921			19	5	1998				Brazil	Ceará	Aiuaba		Poço da Roça	Substrato: aluvial. Mata Ciliar	Subarbusto		-6.622667	-40.18925	0	0			Brazil, Estado: Ceará, Aiuaba: Poço da Roça
Solanaceae	Solanum	americanum	Mill.	NY	Herbarium sheet	169248	130260		669444	Lindeman, J.C.		1373		Haas, J.H. de	15	5	1966				Brazil	Paraná			near Vista Alegre, 15 km N of Francisco Beltrão	capoeira	limp, to 90 cm long; flowers small, white; fruit black with purple juice		-25.924622	-53.074228	0	0			Brazil, Estado: Paraná: near Vista Alegre, 15 km N of Francisco Beltrão
Solanaceae	Solanum	americanum	Mill.	MBM	Herbarium sheet	143596	109422	69804	MBM0069804	Lisakowski, ?		26		et al.	0	0	0				Brazil	Rio Grande do Sul	Pelotas		Pelotas				0	0	0	0			Brazil, Estado: Rio Grande do Sul, Pelotas: Pelotas
Solanaceae	Solanum	americanum	Mill.	CORD	Herbarium sheet	69860	63163			Lleras P, E.		1943		P Silva, G.	17	4	1985				Brazil	Paraná	Maringá		km 10 da BR-369 entre Maringa e Campo Mourao	Capoeirao de borda da estrada, latossolo roxo, ondulado relevo, frequencia ocasional	Guias nectariferas verde-amareladas		-23.5	-52	440	0		440	Brazil, Estado: Paraná, Maringá: km 10 da BR-369 entre Maringa e Campo Mourao
Solanaceae	Solanum	americanum	Mill.	RB	Herbarium sheet	171315	131942		RB00464180	Lobão, A.Q.		13			16	8	1995				Brazil	Rio de Janeiro	Saquarema				Erva terrestre, solo arenoso, folhas verdes discolores, cartáceas; flores com cálice verde e corola branca		0	0	0	0			Brazil, Estado: Rio de Janeiro, Saquarema
Solanaceae	Solanum	americanum	Mill.	RB	Herbarium sheet	171329	131956		RB00464177	Lobão, A.Q.		45			10	9	1995				Brazil	Rio de Janeiro	Saquarema				Erva; folhas discolores verdes; flores brancas com estames amarelos; fruto imaturo verde e maduro roxo bem escuro		0	0	0	0			Brazil, Estado: Rio de Janeiro, Saquarema
Solanaceae	Solanum	americanum	Mill.	ICN	Herbarium sheet	143430	109271	34914	ICN0034914	Longhi, ?		s.n.		Bins, ?; Born, ?; Toffoli, ? & Butignol, ?	21	5	1977				Brazil	Rio Grande do Sul	Porto Alegre		Ilha Cipriano		PLANDEL n°XLIa-326		-29.957222	-51.253333	0	0			Brazil, Estado: Rio Grande do Sul, Porto Alegre: Ilha Cipriano
Solanaceae	Solanum	americanum	Mill.	INPA	Herbarium sheet	143571	109403	99471	INPA0099471	Lowe, J.		4153			13	5	1981				Brazil	Amazonas			On Careiro Island in R. Amazon, 30 km ESE of Manaus.	Weed in village.	Straggly plant. Flowers small, with white corolla and yellow anthers. Fruits green, turning black when ripel.		0	0	0	0			Brazil, Estado: Amazonas: On Careiro Island in R. Amazon, 30 km ESE of Manaus.
Solanaceae	Solanum	americanum	Mill.	NY	Herbarium sheet	143676	109489	NY00669455	669455	Lund, P.W.		59			0	0	0				Brazil	Goiás							0	0	0	0			Brazil, Estado: Goiás
Solanaceae	Solanum	americanum	Mill.	ICN	Herbarium sheet	143426	109267	23884	ICN0023884	Luz, ?		9		et al.	8	9	1972				Brazil	Rio Grande do Sul	Pelotas		Campus IPEAS-UFPEL				0	0	0	0			Brazil, Estado: Rio Grande do Sul, Pelotas: Campus IPEAS-UFPEL
Solanaceae	Solanum	americanum	Mill.	RB	Herbarium sheet	170897	131565	342596	RB00464362	Machado, B.		1826		et al.	4	8	1992				Brazil	Goias	Niquelandia		pequeno corrego afluente da margen esquerad do Rio Aca, proximo ao encontro deste com o Rio Maranhao	mata galeria ecotono com mata seca; solo arenoso-argilloso; perturbadaos	erva; frutos imaturos enegrecidos		-14.45	-48.983333	0	0			Brazil, Estado: Goias, Niquelandia: pequeno corrego afluente da margen esquerad do Rio Aca, proximo ao encontro deste com o Rio Maranhao
Solanaceae	Solanum	americanum	Mill.	RB	Herbarium sheet	171297	131924		RB00864365	Machado, D.N.S.		337			25	9	2013				Brazil	Rio de Janeiro	São Gonçalo		Monjolos, Sítio Carvalho de Justiça, após a Praça Durval Ferreira Porto (Praça de Monjolos).		Erva com cerca de 0,80cm de altura, heliófila, folhas membranáceas discolores verdes, frutos verdes e negros		-22.815556	-42.941111	30	0		30	Brazil, Estado: Rio de Janeiro, São Gonçalo: Monjolos, Sítio Carvalho de Justiça, após a Praça Durval Ferreira Porto (Praça de Monjolos).
Solanaceae	Solanum	americanum	Mill.	RB	Herbarium sheet	171254	131881		RB00464196	Machado, O.		s.n.			12	3	1949				Brazil	Rio de Janeiro			Lagoinha da Gavea.				0	0	0	0			Brazil, Estado: Rio de Janeiro: Lagoinha da Gavea.
Solanaceae	Solanum	americanum	Mill.	MO	Herbarium sheet	133129	109400	5903590	MO-1389593	Maciel, A.A.		40			19	1	1979				Brazil	Mato Grosso			Campus da U.F.MT.	Capoeira de terra firme.	Arbusto.		0	0	0	0			Brazil, Estado: Mato Grosso: Campus da U.F.MT.
Solanaceae	Solanum	americanum	Mill.	INPA	Herbarium sheet	143567	109400	81360	INPA0081360	Maciel, A.A.		40			19	1	1979				Brazil	Mato Grosso			Campus da U.F.MT.	Capoeira de terra firme.	Arbusto.		0	0	0	0			Brazil, Estado: Mato Grosso: Campus da U.F.MT.
Solanaceae	Solanum	americanum	Mill.	RB	Herbarium sheet	171250	131877		RB00545858	Maioli, V.		168			17	9	2004				Brazil	Rio de Janeiro	Rio de Janeiro		Feira Livre.				0	0	0	0			Brazil, Estado: Rio de Janeiro, Rio de Janeiro: Feira Livre.
Solanaceae	Solanum	americanum	Mill.	RB	Herbarium sheet	170863	131531	286332	RB00464347	Mantorre, L.		s.n.			9	5	1989				Brazil	Rio de Janeiro	Petrópolis	Carangola			pouco frecuente; planta joven; frutos jovens de col. verde		0	0	0	0			Brazil, Estado: Rio de Janeiro, Petrópolis, Carangola
Solanaceae	Solanum	americanum	Mill.	RB	Herbarium sheet	171351	131978		RB00707265	Marcelo, J.		62			20	7	1992				Brazil	Rio de Janeiro	Rio de Janeiro		Maciço da Tijuca, Morro Mundo Novo, Bairro ded Botafogo, Campus da Univarsidade Santa Úrsula.		Herbácea, 40 cm, heliófila. Caule verde; folhas discolores e emembranáceas. Flores com cálice e corola branca. Frutos maduros carnosos de cor preta. Comum no local.Planta ruderal.		0	0	0	0			Brazil, Estado: Rio de Janeiro, Rio de Janeiro: Maciço da Tijuca, Morro Mundo Novo, Bairro ded Botafogo, Campus da Univarsidade Santa Úrsula.
Solanaceae	Solanum	americanum	Mill.	RB	Herbarium sheet	171317	131944		RB00707260	Marcelo, J.		63			20	7	1992				Brazil	Rio de Janeiro	Rio de Janeiro		Maciço da Tijuca, Serra da Carioca, morro Mundo Novo, Botafogo, Campus da Universidade Santa Úrsula.		Erva, ca. 0,4 m de altura; heliófila. Folhas memebranáceas. Flores com cálice verde e corola alva. Frutos maduros pretos.		0	0	0	0			Brazil, Estado: Rio de Janeiro, Rio de Janeiro: Maciço da Tijuca, Serra da Carioca, morro Mundo Novo, Botafogo, Campus da Universidade Santa Úrsula.
Solanaceae	Solanum	americanum	Mill.	ICN	Herbarium sheet	143536	109373	147605	ICN0147605	Marchett, F.		327			26	7	2005				Brazil	Rio Grande do Sul	Nova Roma do Sul		Estrada para Veranópolis, beira da estrada.				0	0	700	700		700 - 700	Brazil, Estado: Rio Grande do Sul, Nova Roma do Sul: Estrada para Veranópolis, beira da estrada.
Solanaceae	Solanum	americanum	Mill.	HUCS	Herbarium sheet	143537	109373	26371		Marchett, F.		327			26	7	2005				Brazil	Rio Grande do Sul	Nova Roma do Sul		Estrada para Veranópolis, beira da estrada.				0	0	700	700		700 - 700	Brazil, Estado: Rio Grande do Sul, Nova Roma do Sul: Estrada para Veranópolis, beira da estrada.
Solanaceae	Solanum	americanum	Mill.	RB	Herbarium sheet	171263	131890		RB01188979	Marcolino, F.		163			31	8	2009				Brazil	Minas Gerais	Carangola		Fazenda Orita.				0	0	0	0			Brazil, Estado: Minas Gerais, Carangola: Fazenda Orita.
Solanaceae	Solanum	americanum	Mill.	UEC	Herbarium sheet	143315	109167			Marcondes-Ferreira, W.		1752		Dutilh, J.H.A.; Barboza, G.E. & Chiarini, F.E.	2	7	2003				Brazil	São Paulo	Campinas		Barão de Geraldo, Unicamp, atrás do Departamento de Botânica.		Flores e fruto		0	0	0	0			Brazil, Estado: São Paulo, Campinas: Barão de Geraldo, Unicamp, atrás do Departamento de Botânica.
Solanaceae	Solanum	americanum	Mill.	ICN	Herbarium sheet	143496	109333	117782	ICN0117782	Marodin, S.M.		368			19	12	1997				Brazil	Rio Grande do Sul	Dom Pedro de Alcântara		Canto dos Lumertz		Ruderal.		0	0	0	0			Brazil, Estado: Rio Grande do Sul, Dom Pedro de Alcântara: Canto dos Lumertz
Solanaceae	Solanum	americanum	Mill.	RB	Herbarium sheet	171356	131983		RB00464291	Marques, C.N.C.		s.n.			7	4	2003				Brazil	São Paulo			Bairro Bela Vista. Jardim residencial.		Herbácea, flores brancas, frutos negros.		0	0	0	0			Brazil, Estado: São Paulo: Bairro Bela Vista. Jardim residencial.
Solanaceae	Solanum	americanum	Mill.	ICN	Herbarium sheet	143431	109272	35187	ICN0035187	Marques, J.C.		s.n.			17	10	1977				Brazil	Rio Grande do Sul	Porto Alegre						0	0	0	0			Brazil, Estado: Rio Grande do Sul, Porto Alegre
Solanaceae	Solanum	americanum	Mill.	MBM	Herbarium sheet	143642	109463	347423	MBM0347423	Marquete, N.		535		Marquete, R.; et al.	19	7	2006				Brazil	Rio de Janeiro	Glicério		estrada Glicério para Tapera	Barranco úmido	Ciófila ca. de 70 cm de altura, mais ou menos decumbente. Folhas discolores, botões esverdeados, pétalas brancas, anteras amarelas. Frutos imaturos de cor verde		-22.204167	-42.093611	777	777		777 - 777	Brazil, Estado: Rio de Janeiro, Glicério: estrada Glicério para Tapera
Solanaceae	Solanum	americanum	Mill.	NY	Herbarium sheet	169239	109463		1018744	Marquete, N.		535		Marquete, R.; et al.	19	7	2006				Brazil	Rio de Janeiro	Glicério		estrada Glicério para Tapera	Barranco úmido	Ciófila ca. de 70 cm de altura, mais ou menos decumbente. Folhas discolores, botões esverdeados, pétalas brancas, anteras amarelas. Frutos imaturos de cor verde		-22.204167	-42.093611	777	777		777 - 777	Brazil, Estado: Rio de Janeiro, Glicério: estrada Glicério para Tapera
Solanaceae	Solanum	americanum	Mill.	RB	Herbarium sheet	169240	109463		RB00468932	Marquete, N.		535		Marquete, R.; et al.	19	7	2006				Brazil	Rio de Janeiro	Glicério		estrada Glicério para Tapera	Barranco úmido	Ciófila ca. de 70 cm de altura, mais ou menos decumbente. Folhas discolores, botões esverdeados, pétalas brancas, anteras amarelas. Frutos imaturos de cor verde		-22.204167	-42.093611	777	777		777 - 777	Brazil, Estado: Rio de Janeiro, Glicério: estrada Glicério para Tapera
Solanaceae	Solanum	americanum	Mill.	RB	Herbarium sheet	170973	131641	579207	RB00789679	Marquete, R.		4312		Medeiros, E.V.S.; Guimaraes, E. & Sarnaglia, V.	9	7	2013				Brazil	Minas Gerais	Rio Novo		estrada MG-353 km 25, proximo ao Mun. Tabuleiro, na margem da estrada frente ao Restuarante Sabor Rural	veg. degradada; plano; solo areno-argiloso	erva 30 cm; folhas membranceas, discolores; flores com cálice verde; corola alva, estames amarelos; frutos imaturos verdes		0	0	0	0			Brazil, Estado: Minas Gerais, Rio Novo: estrada MG-353 km 25, proximo ao Mun. Tabuleiro, na margem da estrada frente ao Restuarante Sabor Rural
Solanaceae	Solanum	americanum	Mill.	RB	Herbarium sheet	171293	131920		RB01184570	Marquete, R.		4555			22	9	2016				Brazil	Espírito Santo	Domingos Martins		Estrada na entrada da cidade, cerca de 600 metros do Portal da Cidade, lado esquerdo da rua, próximo ao Posto Shell		Erva heliófita com ca 50cm de altura. Caule de casca lisa, anguloso, verde. Folhas membranáceas, discolores, opacas nas duas faces. Inflorescências com pedúnculos e pedicelos verdes. Flores com cálice verde e corola alva. Frutos imaturos de cor verd		-20.378889	-40.643611	0	0			Brazil, Estado: Espírito Santo, Domingos Martins: Estrada na entrada da cidade, cerca de 600 metros do Portal da Cidade, lado esquerdo da rua, próximo ao Posto Shell
Solanaceae	Solanum	americanum	Mill.	ICN	Herbarium sheet	143544	109379	150168	ICN0150168	Martin, J.S.		17			12	4	2003				Brazil	Paraná	Londrina		UEL				0	0	0	0			Brazil, Estado: Paraná, Londrina: UEL
Solanaceae	Solanum	americanum	Mill.	RB	Herbarium sheet	171342	131969		RB00464119	Martinelli, G.		3579			22	11	1977				Brazil	Rio de Janeiro	Petrópolis		Vale das Videiras, Morro de Cuca.		Heliófila, terrestre, folhas verdes; flores com cálice verde, corola alva, estames amarelos; frutos imaturos de cor verde		0	0	0	0			Brazil, Estado: Rio de Janeiro, Petrópolis: Vale das Videiras, Morro de Cuca.
Solanaceae	Solanum	americanum	Mill.	RB	Herbarium sheet	171380	132007		RB00464176	Martinelli, G.		3969			26	2	1978				Brazil	Rio Grande do Sul	Pelotas		Estação Florestal de Experimentação de Pelotas EFLEX-IBDF. Estação Florestal de Experimentação de Pelotas EFLEX-IBDF		Semi-heliófila. Folhas verdes levemente discolores; flores com cálice verde, corola alva, estames amarelos, botões florais verde alvacentos		0	0	0	0			Brazil, Estado: Rio Grande do Sul, Pelotas: Estação Florestal de Experimentação de Pelotas EFLEX-IBDF. Estação Florestal de Experimentação de Pelotas EFLEX-IBDF
Solanaceae	Solanum	americanum	Mill.	RB	Herbarium sheet	171334	131961		RB00464131	Martins, R.P.		s.n.			31	5	1982				Brazil	Minas Gerais	Itabira		Represa Itabiraçu.		Flores brancas		0	0	0	0			Brazil, Estado: Minas Gerais, Itabira: Represa Itabiraçu.
Solanaceae	Solanum	americanum	Mill.	HAS	Herbarium sheet	143471	109312	10170		Martins, S.A.		28			13	8	1979				Brazil	Rio Grande do Sul	Porto Alegre		Jardim Botânico da FZB		Erva, flores brancas, frutos esverdeados	erva-moura	0	0	0	0			Brazil, Estado: Rio Grande do Sul, Porto Alegre: Jardim Botânico da FZB
Solanaceae	Solanum	americanum	Mill.	ICN	Herbarium sheet	143472	109312	111271	ICN0111271	Martins, S.A.		28			13	8	1979				Brazil	Rio Grande do Sul	Porto Alegre		Jardim Botânico da FZB		Erva, flores brancas, frutos esverdeados	erva-moura	0	0	0	0			Brazil, Estado: Rio Grande do Sul, Porto Alegre: Jardim Botânico da FZB
Solanaceae	Solanum	americanum	Mill.	MPUC	Herbarium sheet	143347	109198	994		Martins, S.A.		s.n.			17	2	1978				Brazil	Rio Grande do Sul	Cachoeira do Sul						-30.039444	-52.893889	0	0			Brazil, Estado: Rio Grande do Sul, Cachoeira do Sul
Solanaceae	Solanum	americanum	Mill.	ASE	Herbarium sheet	143374	109222	12082	ASE0020074	Matos, E.C.A.		7			5	8	2007				Brazil	Sergipe	Areia Branca		Parque Nacional Serra de itabaiana, Serra Comprida.		Flores com pétalas brancas e estames amarelos; frutos verdes redondos; folhas membranácea; caule com poucos pêlos.; Flores com pétalas brancas e estames amarelos; frutos verdes redondos; folhas membranácea; caule com poucos pêlos.; Ag		-10.758056	-37.315	0	0			Brazil, Estado: Sergipe, Areia Branca: Parque Nacional Serra de itabaiana, Serra Comprida.
Solanaceae	Solanum	americanum	Mill.	MBM	Herbarium sheet	143620	109443	234687	MBM0234687	Mattos, A.		s.n.			0	0	0				Brazil	Paraná	Curitiba		Curitiba				0	0	0	0			Brazil, Estado: Paraná, Curitiba: Curitiba
Solanaceae	Solanum	americanum	Mill.	MBM	Herbarium sheet	143626	109449	234693	MBM0234693	Mattos, A.		s.n.			0	0	0				Brazil	Paraná	Curitiba		Museu Paranaense				0	0	0	0			Brazil, Estado: Paraná, Curitiba: Museu Paranaense
Solanaceae	Solanum	americanum	Mill.	RB	Herbarium sheet	171379	132006		RB00933776	Mattos, J.R.		50			10	3	2015				Brazil	Rio de Janeiro			Plantas medicinais, JBRJ.		Ramos angulosos com as quinas ásperas, sem presença de estípulas. Folhas opostas, glabras, com pecíolo glabro, lâmina foliar simples elíptica, com margem inteira. Fruto negro e suculento.		0	0	0	0			Brazil, Estado: Rio de Janeiro: Plantas medicinais, JBRJ.
Solanaceae	Solanum	americanum	Mill.	RB	Herbarium sheet	170974	131642	622251	RB00941986	Mattos, J.R.		74			8	3	2015				Brazil	Rio de Janeiro		Jardim Botanico do Rio de Janeiro		jardin de plantas medicinais	ramos angulosos com as quinas asperas, sem presenca de estipulas; folhas opuestas, glabras, com peciolo glabro,almina foliar simpels eliptica, com argem inteira; flora com pedunculo glabro, sépalas severdeadas, petals esbranquiçadas e estames amarelo		0	0	0	0			Brazil, Estado: Rio de Janeiro, Jardim Botanico do Rio de Janeiro
Solanaceae	Solanum	americanum	Mill.	ICN	Herbarium sheet	143551	109385	164806	ICN0164806	Matzenbacher, N.I.		3064			2	11	2009				Brazil	Rio Grande do Sul	Guaíba		Fazenda São Maximiano 30°10'51''S 51°23'10''W		ruderal		-30.180833	-51.386111	0	0			Brazil, Estado: Rio Grande do Sul, Guaíba: Fazenda São Maximiano 30°10'51''S 51°23'10''W
Solanaceae	Solanum	americanum	Mill.	RB	Herbarium sheet	171374	132001		RB00699435	Mauad, L.P.		29			13	10	2009				Brazil	Rio de Janeiro	Campos dos Goytacazes		Morro da Itaoca. Início da mata - Pedra Negra - ponto 1.		Planta herbácea, 60 cm de altura, flores brancas, coletada em trilha com muitas gramíneas, dossel aberto e evidência de passagem de gado.		0	0	0	0			Brazil, Estado: Rio de Janeiro, Campos dos Goytacazes: Morro da Itaoca. Início da mata - Pedra Negra - ponto 1.
Solanaceae	Solanum	americanum	Mill.	RB	Herbarium sheet	171258	131885		RB01140142	Mauad, L.P.		443			17	7	2015				Brazil	Rio de Janeiro	Rio de Janeiro		Parque Natural Municipal da Prainha. Morro dos Cabritos.				-23.044444	-43.511111	0	0			Brazil, Estado: Rio de Janeiro, Rio de Janeiro: Parque Natural Municipal da Prainha. Morro dos Cabritos.
Solanaceae	Solanum	americanum	Mill.	RB	Herbarium sheet	171284	131911		RB00464183	Mautone, L.	D	23			29	3	1993				Brazil	Rio de Janeiro	Petrópolis		Serra da Estrela.		Arbusto de ca. 1m de altura, com frutos imaturos verdes. Frequente na área		0	0	0	0			Brazil, Estado: Rio de Janeiro, Petrópolis: Serra da Estrela.
Solanaceae	Solanum	americanum	Mill.	RB	Herbarium sheet	171391	132018		RB00464293	Mautone, L.		554			30	5	1978				Brazil	Rio de Janeiro	Saquarema		Praia de Jaconé.		Sub-arbusto; folhas discolor; flores brancas com estames amarelos, frutos verdes quando jovens e nigrescentes quando maduros.		0	0	0	0			Brazil, Estado: Rio de Janeiro, Saquarema: Praia de Jaconé.
Solanaceae	Solanum	americanum	Mill.	RB	Herbarium sheet	171243	131870		RB00464106	Mautone, L.		s.n.			0	0	1987				Brazil	Rio de Janeiro	Teresópolis		5ª estação.				0	0	0	0			Brazil, Estado: Rio de Janeiro, Teresópolis: 5ª estação.
Solanaceae	Solanum	americanum	Mill.	RB	Herbarium sheet	171285	131912		RB00464272	Mautone, L.		s.n.			10	5	1989				Brazil	Rio de Janeiro	Petrópolis		Dist. Caititu/Amoedo.		Arbusto de ca. de 3 metros com fruto de coloração negra.		0	0	0	0			Brazil, Estado: Rio de Janeiro, Petrópolis: Dist. Caititu/Amoedo.
Solanaceae	Solanum	americanum	Mill.	RB	Herbarium sheet	171332	131959		RB00464289	Mautone, L.		s.n.			10	5	1989				Brazil	Rio de Janeiro	Petrópolis		Dist. Nogueira.		Flores alvas. Frequente.		0	0	0	0			Brazil, Estado: Rio de Janeiro, Petrópolis: Dist. Nogueira.
Solanaceae	Solanum	americanum	Mill.	RB	Herbarium sheet	171280	131907		RB00550857	Medeiros		395			30	11	2004				Brazil	Minas Gerais	Lima Duarte		Parque Estadual do Ibitipoca, Conceição de Ibitipoca, na mata pequena na frente da casa 2 ( alojamento).		Arbusto 1.2 m de altura. Caule verde. Folhas discolores verdes, flores com pétalas brancas, sépalas verdes, anteras amarelas. Frutos imaturos verdes.		0	0	1390	0		1390	Brazil, Estado: Minas Gerais, Lima Duarte: Parque Estadual do Ibitipoca, Conceição de Ibitipoca, na mata pequena na frente da casa 2 ( alojamento).
Solanaceae	Solanum	americanum	Mill.	CEPEC	Herbarium sheet	143291	109143	124580		Mederios, E.V.S.S.		395			0	0	0				Brazil	Minas Gerais	Lima Duarte		Parque Estadual do Ibitipoca. Conceição de Ibitipoca, na mata pequenana frente da casa 2 (alojamento).	Mazta pequena	Arbusto, 1,2m.		0	0	1390	1390		1390 - 1390	Brazil, Estado: Minas Gerais, Lima Duarte: Parque Estadual do Ibitipoca. Conceição de Ibitipoca, na mata pequenana frente da casa 2 (alojamento).
Solanaceae	Solanum	americanum	Mill.	FUEL	Herbarium sheet	143288	109140	21382		Medri, C.		303		Kinupp, V.F. & Francisco, E.M.	2	8	1997				Brazil	Paraná	Sapopema		Salto das Orquídeas		Erva 0,30 cm, corola branca, estames amarelos, frutos imaturos verdes, sobre pedra		0	0	0	0			Brazil, Estado: Paraná, Sapopema: Salto das Orquídeas
Solanaceae	Solanum	americanum	Mill.	CESJ	Herbarium sheet	143385	109232	33737	CESJ0033737	Meireles, L.D.		s.n.			24	10	2000				Brazil	Minas Gerais	Juiz de Fora		Reserva Biológica de Santa Cândida		Erva ca. 0,5 m, flores com pétalas brancas e anteras amarelas. Presente na área queimada.		0	0	0	0			Brazil, Estado: Minas Gerais, Juiz de Fora: Reserva Biológica de Santa Cândida
Solanaceae	Solanum	americanum	Mill.	ESA	Herbarium sheet	143400	109241		ESA004025	Melloni, R.		s.n.			6	9	1989				Brazil	São Paulo	Santa Bárbara d'Oeste						0	0	0	0			Brazil, Estado: São Paulo, Santa Bárbara d'Oeste
Solanaceae	Solanum	americanum	Mill.	RB	Herbarium sheet	171336	131963		RB00935695	Melloni, R.		s.n.			16	9	1989				Brazil	São Paulo	Santa Bárbara d´Oeste				Fruto de cor preta, com paladar adocicado		0	0	0	0			Brazil, Estado: São Paulo, Santa Bárbara d´Oeste
Solanaceae	Solanum	americanum	Mill.	RB	Herbarium sheet	171288	131915		RB00490875	Melo, P.H.A.		875			15	9	2003				Brazil	Minas Gerais	Arcos		Fazenda Faroeste, margem direita do Rio São Miguel.		Arbusto, alto da trilha do Quente-Sol, flores brancas, frutos imaturos verdes		0	0	0	0			Brazil, Estado: Minas Gerais, Arcos: Fazenda Faroeste, margem direita do Rio São Miguel.
Solanaceae	Solanum	americanum	Mill.	IAC	Herbarium sheet	143338	109189	4999		Mendes, P.T.		s.n.			4	8	1939				Brazil	Bahia	Casa Nova		rio São Francisco, Porto				-9.1619	-40.9708	0	0			Brazil, Estado: Bahia, Casa Nova: rio São Francisco, Porto
Solanaceae	Solanum	americanum	Mill.	ICN	Herbarium sheet	143538	109374	147617	ICN0147617	Meneghel, R.		34			3	6	2005				Brazil	Rio Grande do Sul	Farropilha		Parque dos Pinheiros	em orla de mata			0	0	700	700		700 - 700	Brazil, Estado: Rio Grande do Sul, Farropilha: Parque dos Pinheiros
Solanaceae	Solanum	americanum	Mill.	HUCS	Herbarium sheet	143539	109374	26034		Meneghel, R.		34			3	6	2005				Brazil	Rio Grande do Sul	Farropilha		Parque dos Pinheiros	em orla de mata			0	0	700	700		700 - 700	Brazil, Estado: Rio Grande do Sul, Farropilha: Parque dos Pinheiros
Solanaceae	Solanum	americanum	Mill.	ICN	Herbarium sheet	143455	109296	110767	ICN0110767	Mentz, L.A.		33			3	10	1993				Brazil	Rio Grande do Sul	Osório		BR-290		Flores brancas		0	0	0	0			Brazil, Estado: Rio Grande do Sul, Osório: BR-290
Solanaceae	Solanum	americanum	Mill.	ICN	Herbarium sheet	143452	109293	101785	ICN0101785	Mentz, L.A.		51			3	11	1993				Brazil	Santa Catarina	Campos Novos		a 100m da ponte (sobre o Rio do Peixe) para Curitibanos	Submata com Araucaria.			0	0	0	0			Brazil, Estado: Santa Catarina, Campos Novos: a 100m da ponte (sobre o Rio do Peixe) para Curitibanos
Solanaceae	Solanum	americanum	Mill.	ICN	Herbarium sheet	143486	109323	111319	ICN0111319	Mentz, L.A.		173		Sobral, M.	18	4	1995				Brazil	Rio Grande do Sul	São Francisco de Paula		estrada para Canela		Beira de estrada.		0	0	0	0			Brazil, Estado: Rio Grande do Sul, São Francisco de Paula: estrada para Canela
Solanaceae	Solanum	americanum	Mill.	ICN	Herbarium sheet	143525	109362	140059	ICN0140059	Mentz, L.A.		353		Soares, E.L.C. & Vendruscolo, G.S.	11	4	2005				Brazil	Rio Grande do Sul	Três Coroas		entrada para o Templo Budista RS 20 Km 74	Na beira de estrada	S29°29'38.1' W50°43'47.1'		-29.493917	-50.72975	0	0			Brazil, Estado: Rio Grande do Sul, Três Coroas: entrada para o Templo Budista RS 20 Km 74
Solanaceae	Solanum	americanum	Mill.	ICN	Herbarium sheet	143541	109376	148869	ICN0148869	Mentz, L.A.		434		Vignoli-Silva, M.; Soares, E.L.C. & Vendruscolo, G.S.	7	7	2004				Brazil	Rio Grande do Sul	Viamão		Parque Estadual de Itapuã, 30°20' a 30°27' S; 50°50' a 51°05' W.				0	0	0	0			Brazil, Estado: Rio Grande do Sul, Viamão: Parque Estadual de Itapuã, 30°20' a 30°27' S; 50°50' a 51°05' W.
Solanaceae	Solanum	americanum	Mill.	ICN	Herbarium sheet	143542	109377	148873	ICN0148873	Mentz, L.A.		438		Vignoli-Silva, M.; Soares, E.L.C. & Vendruscolo, G.S.	7	7	2004				Brazil	Rio Grande do Sul	Viamão		Parque Estadual de Itapuã, 30°20' a 30°27' S; 50°50' a 51°05' W.				0	0	0	0			Brazil, Estado: Rio Grande do Sul, Viamão: Parque Estadual de Itapuã, 30°20' a 30°27' S; 50°50' a 51°05' W.
Solanaceae	Solanum	americanum	Mill.	ICN	Herbarium sheet	143451	109292	94410	ICN0094410	Mentz, L.A.		498		Schenkel, E.	6	3	1990				Brazil	Rio Grande do Sul	Porto Alegre						0	0	0	0			Brazil, Estado: Rio Grande do Sul, Porto Alegre
Solanaceae	Solanum	americanum	Mill.	ICN	Herbarium sheet	143463	109304	111261	ICN0111261	Mentz, L.A.		s.n.			12	10	1983				Brazil	Rio Grande do Sul	Guaíba		Mariana Pimentel, Cerro Negro				0	0	0	0			Brazil, Estado: Rio Grande do Sul, Guaíba: Mariana Pimentel, Cerro Negro
Solanaceae	Solanum	americanum	Mill.	ICN	Herbarium sheet	143467	109308	111266	ICN0111266	Mentz, L.A.		s.n.			9	5	1984				Brazil	Rio Grande do Sul	Nova Prata						0	0	0	0			Brazil, Estado: Rio Grande do Sul, Nova Prata
Solanaceae	Solanum	americanum	Mill.	ICN	Herbarium sheet	143468	109309	111267	ICN0111267	Mentz, L.A.		s.n.		Stehmann, J.R.	10	5	1985				Brazil	Rio Grande do Sul	Santo Ângelo				Erva; Beira de estrada		0	0	0	0			Brazil, Estado: Rio Grande do Sul, Santo Ângelo
Solanaceae	Solanum	americanum	Mill.	ICN	Herbarium sheet	143469	109310	111268	ICN0111268	Mentz, L.A.		s.n.		Stehmann, J.R.	12	5	1985				Brazil	Rio Grande do Sul	Itaqui		Fazenda 3 de Outubro				0	0	0	0			Brazil, Estado: Rio Grande do Sul, Itaqui: Fazenda 3 de Outubro
Solanaceae	Solanum	americanum	Mill.	ICN	Herbarium sheet	143479	109318	111280	ICN0111280	Mentz, L.A.		s.n.			22	5	1987				Brazil	Rio Grande do Sul	Viamão		Estação Experimental Fitotécnica de Viamão				0	0	0	0			Brazil, Estado: Rio Grande do Sul, Viamão: Estação Experimental Fitotécnica de Viamão
Solanaceae	Solanum	americanum	Mill.	ICN	Herbarium sheet	143480	109318	111264	ICN0111264	Mentz, L.A.		s.n.			22	5	1987				Brazil	Rio Grande do Sul	Viamão		Estação Experimental Fitotécnica de Viamão				0	0	0	0			Brazil, Estado: Rio Grande do Sul, Viamão: Estação Experimental Fitotécnica de Viamão
Solanaceae	Solanum	americanum	Mill.	ICN	Herbarium sheet	143481	109318	111279	ICN0111279	Mentz, L.A.		s.n.			22	5	1987				Brazil	Rio Grande do Sul	Viamão		Estação Experimental Fitotécnica de Viamão				0	0	0	0			Brazil, Estado: Rio Grande do Sul, Viamão: Estação Experimental Fitotécnica de Viamão
Solanaceae	Solanum	americanum	Mill.	ICN	Herbarium sheet	143482	109319	111281	ICN0111281	Mentz, L.A.		s.n.		Hagemann, A.	26	5	1987				Brazil	Rio Grande do Sul	Santo Ângelo		Ruínas de São Miguel				0	0	0	0			Brazil, Estado: Rio Grande do Sul, Santo Ângelo: Ruínas de São Miguel
Solanaceae	Solanum	americanum	Mill.	ICN	Herbarium sheet	143484	109321	111283	ICN0111283	Mentz, L.A.		s.n.		Stehmann, J.R.	4	5	1984				Brazil	Rio Grande do Sul	São Francisco de Paula		Loteamento 'Colinas de São Francisco'				0	0	0	0			Brazil, Estado: Rio Grande do Sul, São Francisco de Paula: Loteamento 'Colinas de São Francisco'
Solanaceae	Solanum	americanum	Mill.	BM	Herbarium sheet	26492	27147		BM000935197	Mexia, Y.		4336			12	2	1930				Brazil	Minas Gerais			Viçosa, Agricultural College lands. Southeast of Director's house.	Low swampy ground near stream.	Bush with long, weak branches, 1 m. high; white flower; green fruit, black when ripe. Common in tangle.	Eva amor	0	0	670	0		670	Brazil, Estado: Minas Gerais: Viçosa, Agricultural College lands. Southeast of Director's house.
Solanaceae	Solanum	americanum	Mill.	MO	Herbarium sheet	136631	27147	1164259	MO-1337006	Mexia, Y.		4336			12	2	1930				Brazil	Minas Gerais			Viçosa, Agricultural College lands. Southeast of Director's house.	Low swampy ground near stream.	Bush with long, weak branches, 1 m. high; white flower; green fruit, black when ripe. Common in tangle.	Eva amor	0	0	670	0		670	Brazil, Estado: Minas Gerais: Viçosa, Agricultural College lands. Southeast of Director's house.
Solanaceae	Solanum	americanum	Mill.	NY	Herbarium sheet	143706	27147	NY00697451	697451	Mexia, Y.		4336			12	2	1930				Brazil	Minas Gerais			Viçosa, Agricultural College lands. Southeast of Director's house.	Low swampy ground near stream.	Bush with long, weak branches, 1 m. high; white flower; green fruit, black when ripe. Common in tangle.	Eva amor	0	0	670	0		670	Brazil, Estado: Minas Gerais: Viçosa, Agricultural College lands. Southeast of Director's house.
Solanaceae	Solanum	americanum	Mill.	BM	Herbarium sheet	26482	27137		BM000935188	Mexia, Y.		4529			28	3	1930				Brazil	Minas Gerais			Viçosa, Agricultural College lands. Foot of Horticultural Hill.	Among grasses.	Bush up to 1 m. high; white flower; mature fruit blue black. Frequent.		-20.761343	-42.868031	680	0		680	Brazil, Estado: Minas Gerais: Viçosa, Agricultural College lands. Foot of Horticultural Hill.
Solanaceae	Solanum	americanum	Mill.	MO	Herbarium sheet	118912	27137	1167085	MO-1389921	Mexia, Y.		4529			28	3	1930				Brazil	Minas Gerais			Viçosa, Agricultural College lands. Foot of Horticultural Hill.	Among grasses.	Bush up to 1 m. high; white flower; mature fruit blue black. Frequent.		-20.761343	-42.868031	680	0		680	Brazil, Estado: Minas Gerais: Viçosa, Agricultural College lands. Foot of Horticultural Hill.
Solanaceae	Solanum	americanum	Mill.	NY	Herbarium sheet	143704	27137	NY00697149	697149	Mexia, Y.		4529			28	3	1930				Brazil	Minas Gerais			Viçosa, Agricultural College lands. Foot of Horticultural Hill.	Among grasses.	Bush up to 1 m. high; white flower; mature fruit blue black. Frequent.		-20.761343	-42.868031	680	0		680	Brazil, Estado: Minas Gerais: Viçosa, Agricultural College lands. Foot of Horticultural Hill.
Solanaceae	Solanum	americanum	Mill.	BM	Herbarium sheet	26483	27138		BM000935189	Mexia, Y.		5854			16	5	1931				Brazil	Minas Gerais			Diamantina. Fundo do Matador.	Thicket along streamlet.	Scandent suffrutescent with long, weak branches; white flower; green fruit.	Avamór	-18.2494	-43.6003	1200	0		1200	Brazil, Estado: Minas Gerais: Diamantina. Fundo do Matador.
Solanaceae	Solanum	americanum	Mill.	NY	Herbarium sheet	143705	27138	NY00697150	697150	Mexia, Y.		5854			16	5	1931				Brazil	Minas Gerais			Diamantina. Fundo do Matador.	Thicket along streamlet.	Scandent suffrutescent with long, weak branches; white flower; green fruit.	Avamór	-18.2494	-43.6003	1200	0		1200	Brazil, Estado: Minas Gerais: Diamantina. Fundo do Matador.
Solanaceae	Solanum	americanum	Mill.	BM	Herbarium sheet	26494	27149		BM000935199	Mexia, Y.		5930			18	7	1931				Brazil	Pará	Acará		Districto Acará. Thomé Assú; Agua Branca.	Border of woods in sandy soil.	Spreading bush 85 cm. high; white flower; purplish black fruit. Common locally.		-1.9608	-48.1967	30	0		30	Brazil, Estado: Pará, Acará: Districto Acará. Thomé Assú; Agua Branca.
Solanaceae	Solanum	americanum	Mill.	MO	Herbarium sheet	136632	27149	1164261	MO-1337007	Mexia, Y.		5930			18	7	1931				Brazil	Pará	Acará		Districto Acará. Thomé Assú; Agua Branca.	Border of woods in sandy soil.	Spreading bush 85 cm. high; white flower; purplish black fruit. Common locally.		-1.9608	-48.1967	30	0		30	Brazil, Estado: Pará, Acará: Districto Acará. Thomé Assú; Agua Branca.
Solanaceae	Solanum	americanum	Mill.	NY	Herbarium sheet	143707	27149	NY00697452	697452	Mexia, Y.		5930			18	7	1931				Brazil	Pará	Acará		Districto Acará. Thomé Assú; Agua Branca.	Border of woods in sandy soil.	Spreading bush 85 cm. high; white flower; purplish black fruit. Common locally.		-1.9608	-48.1967	30	0		30	Brazil, Estado: Pará, Acará: Districto Acará. Thomé Assú; Agua Branca.
Solanaceae	Solanum	americanum	Mill.	BM	Herbarium sheet	26481	27136		BM000935187	Miers, J.		1815			0	0	0				Brazil				[sin loc.; 'Rio de Janeiro, Brazil' added to sheet in pencil.]				-22.903539	-43.209586	0	0			Brazil: [sin loc.; 'Rio de Janeiro, Brazil' added to sheet in pencil.]
Solanaceae	Solanum	americanum	Mill.	BM	Herbarium sheet	132403	100192		BM000935192	Miers, J.		4540	[b]		0	0	0				Brazil	Rio de Janeiro			Organ Mountains				0	0	0	0			Brazil, Estado: Rio de Janeiro: Organ Mountains
Solanaceae	Solanum	americanum	Mill.	BM	Herbarium sheet	26488	27143		BM000849073	Miers, J.		s.n.			0	6	1837				Brazil	Rio de Janeiro			Rio de Jan. [Janeiro] Painheiros.				-22.404833	-42.972067	0	0			Brazil, Estado: Rio de Janeiro: Rio de Jan. [Janeiro] Painheiros.
Solanaceae	Solanum	americanum	Mill.	BM	Herbarium sheet	26499	27154		BM000935204	Miers, J.		s.n.			0	0	0				Brazil				Rio de Janeiro.				0	0	0	0			Brazil: Rio de Janeiro.
Solanaceae	Solanum	americanum	Mill.	UPCB	Herbarium sheet	143366	109215			Mikich, S.B.		s.n.			1	1	1994				Brazil	Paraná	Fênix		Parque Estadual de Vila Rica do Espírito Santo		Herbácea, flores brancas, em beira de estrada no interior da floresta.		0	0	0	0			Brazil, Estado: Paraná, Fênix: Parque Estadual de Vila Rica do Espírito Santo
Solanaceae	Solanum	americanum	Mill.	HST	Herbarium sheet	143408	109249	9701	HST009701	Miranda, A.M.		2859		Félix, L.P.	30	9	1997				Brazil	Pernambuco	Ilha de Fernando de Noronha				Subarbusto; caule enegrecido; flores brancas; frutos imaturos verdes, na maturação enegrecido.		0	0	0	0			Brazil, Estado: Pernambuco, Ilha de Fernando de Noronha
Solanaceae	Solanum	americanum	Mill.	HST	Herbarium sheet	143407	109248	9100	HST009100	Miranda, A.M.		3483			10	6	1999				Brazil	Pernambuco	Ilha de Fernando de Noronha		próximo ao Hotel de Trânsito do Governo		Arbusto ca. 1,20m alt.; caule verde-arroxeado; folhas membranáceas; flores de corola branca e anteras amarelas; frutos imaturos verdes.		0	0	0	0			Brazil, Estado: Pernambuco, Ilha de Fernando de Noronha: próximo ao Hotel de Trânsito do Governo
Solanaceae	Solanum	americanum	Mill.	HST	Herbarium sheet	143409	109250	10011	HST010011	Miranda, A.M.		3641			17	12	1999				Brazil	Pernambuco	Ilha de Fernando de Noronha		Lagoa da Viração		Arbusto ca. 1,20 m alt.; caule verde; folhas membranáceas; flores alvacentas. Ocasional.		0	0	0	0			Brazil, Estado: Pernambuco, Ilha de Fernando de Noronha: Lagoa da Viração
Solanaceae	Solanum	americanum	Mill.	FUEL	Herbarium sheet	143357	109208	4266		Miyabe, L.		s.n.			30	10	1986				Brazil	Paraná	Assaí		Sitio Myabe		+/- 40cm alt; flor branca; frutos preto.		0	0	0	0			Brazil, Estado: Paraná, Assaí: Sitio Myabe
Solanaceae	Solanum	americanum	Mill.	INPA	Herbarium sheet	143563	109396	59342	INPA0059342	Monteiro, O.P.	76-	886			22	4	1976				Brazil	Amazonas			BR-319, Estrada Manaus-Porto Velho, entre os Kms 600 e 620.		Arbusto de 40 cm de altura. Frutos maduros escuros.		0	0	0	0			Brazil, Estado: Amazonas: BR-319, Estrada Manaus-Porto Velho, entre os Kms 600 e 620.
Solanaceae	Solanum	americanum	Mill.	RB	Herbarium sheet	171362	131989		RB00918040	Monteiro, T. dos	PSACF_EX	3733			30	9	2014				Brazil	Pará	Vitória do Xingu				NC		-3.259444	-51.7325	0	0			Brazil, Estado: Pará, Vitória do Xingu
Solanaceae	Solanum	americanum	Mill.	UPCB	Herbarium sheet	143369	109218	3232		Moreira Filho, H.		s.n.			0	0	0				Brazil	Santa Catarina	Lages		Fazenda Sant'Ana		Capão.		0	0	0	0			Brazil, Estado: Santa Catarina, Lages: Fazenda Sant'Ana
Solanaceae	Solanum	americanum	Mill.	MBM	Herbarium sheet	143614	109437	185015	MBM0185015	Moreira, E.		384			0	0	0				Brazil	Paraná	Paranaguá		Alexandra				0	0	0	0			Brazil, Estado: Paraná, Paranaguá: Alexandra
Solanaceae	Solanum	americanum	Mill.	NY	Herbarium sheet	169257	130269		669431	Mori, S.A.		10992			28	10	1978				Brazil	Bahia	Ilhéus	CEPEC		plantação de cacau	subarbusto 1.5 m; lenhoso só na base; corola branca, anteras amarelas		0	0	0	0			Brazil, Estado: Bahia, Ilhéus, CEPEC
Solanaceae	Solanum	americanum	Mill.	RB	Herbarium sheet	170869	131537	190807	RB00464233	Mori, S.A.		11624			24	3	1979				Brazil	Bahia	Ilheos	CEPEC	km 22 Rodavia Ilheus-Itabuna, Quadra E recentemente limpa de toda su vegetacão		corola branca, anteras amarelas; frutos verdes quando imaturos		0	0	0	0			Brazil, Estado: Bahia, Ilheos, CEPEC: km 22 Rodavia Ilheus-Itabuna, Quadra E recentemente limpa de toda su vegetacão
Solanaceae	Solanum	americanum	Mill.	MO	Herbarium sheet	134602	102003	2741585	MO-2127015	Mosén, C.W.H.		4483			15	2	1876				Brazil	Minas Gerais							0	0	0	0			Brazil, Estado: Minas Gerais
Solanaceae	Solanum	americanum	Mill.	MBM	Herbarium sheet	143609	109432	182315	MBM0182315	Motta, J.T.		98			0	0	0				Brazil	Paraná	Paranaguá		Pontal do Sul				0	0	0	0			Brazil, Estado: Paraná, Paranaguá: Pontal do Sul
Solanaceae	Solanum	americanum	Mill.	MBM	Herbarium sheet	143612	109435	182429	MBM0182429	Motta, J.T.		101			0	0	0				Brazil	Paraná	Campo Largo		Ferraria				0	0	0	0			Brazil, Estado: Paraná, Campo Largo: Ferraria
Solanaceae	Solanum	americanum	Mill.	MBM	Herbarium sheet	143610	109433	182388	MBM0182388	Motta, J.T.		1115		et al.	0	0	0				Brazil	Paraná	Curitiba		Passaúna				0	0	0	0			Brazil, Estado: Paraná, Curitiba: Passaúna
Solanaceae	Solanum	americanum	Mill.	MBM	Herbarium sheet	143608	109431	182314	MBM0182314	Motta, J.T.		1198			0	0	0				Brazil	Minas Gerais	Poços de Caldas		Morro São Domingos				0	0	0	0			Brazil, Estado: Minas Gerais, Poços de Caldas: Morro São Domingos
Solanaceae	Solanum	americanum	Mill.	RB	Herbarium sheet	171261	131888		RB01309061	Moura-Júnior, E.G.		8			19	10	2015				Brazil	Pernambuco	Petrolândia		Captação PISF				-8.835833	-3.430833	302	0		302	Brazil, Estado: Pernambuco, Petrolândia: Captação PISF
Solanaceae	Solanum	americanum	Mill.	RB	Herbarium sheet	171296	131923		RB00935702	Naganuma, R.		1			14	9	1994				Brazil	São Paulo	Piracicaba		Campus ESALQ/USP.		Erva ca. 80cm alt., flores brancas		0	0	0	0			Brazil, Estado: São Paulo, Piracicaba: Campus ESALQ/USP.
Solanaceae	Solanum	americanum	Mill.	RB	Herbarium sheet	170888	131556	163711	RB00464316	Nee, M.		3397			12	10	1970				Brazil	Rio de Janeiro			above Rua Aprazivel and Rua Fr. de Andrade	steep, rocky goat pasture	herb to 0.5 m		0	0	200	0	ca.	200	Brazil, Estado: Rio de Janeiro: above Rua Aprazivel and Rua Fr. de Andrade
Solanaceae	Solanum	americanum	Mill.	RB	Herbarium sheet	170861	131529	163710	RB00464223	Nee, M.		3407			15	10	1970				Brazil	Rio de Janeiro		Estrada de Jacarepaguá		roadside ditch	1 m tall; ripe fruit black		0	0	5	0		5	Brazil, Estado: Rio de Janeiro, Estrada de Jacarepaguá
Solanaceae	Solanum	americanum	Mill.	RB	Herbarium sheet	170860	131528	163712	RB00464220	Nee, M.		3435			18	10	1970				Brazil	Minas Gerais		Juiz de Fora	bank of Rio Paraibuna 0.5 km downstream from bridge at Rua Carlos Otto	weedy bank	flowers white; fruit mostly green with a black dot at the point where style was attached; ripe fruit dark, more or less black		0	0	675	0		675	Brazil, Estado: Minas Gerais, Juiz de Fora: bank of Rio Paraibuna 0.5 km downstream from bridge at Rua Carlos Otto
Solanaceae	Solanum	americanum	Mill.	NY	Herbarium sheet	143700	109512	NY00697144	697144	Nee, M.		34965			22	4	1987				Brazil	Rondônia	Porto Velho		At Mineracao Campo Novo	near house	flowers few; corolla white; anthers yellow, fruit many, all held downward; calyx lobes recurbed; fruit globose, black with a slight gloss		-10.57	-63.58	0	0			Brazil, Estado: Rondônia, Porto Velho: At Mineracao Campo Novo
Solanaceae	Solanum	americanum	Mill.	INPA	Herbarium sheet	143587	109415	173267	INPA0173267	Nee, M.		42350			28	1	1992				Brazil	Amazonas	Manaus		Distrito Agropecuário, ZF3, Distrito Agropecuário da SUFRAMA, rodovia BR-174, km 64, depois 23 km leste na ZF 3, Fazenda Esteio.	Secondary growth and abandoned pasture near camp. Colosso., Rare, on disturbed.	Herb, rare. Corolla white. Fruit green.		-2.429225	-59.888583	0	0			Brazil, Estado: Amazonas, Manaus: Distrito Agropecuário, ZF3, Distrito Agropecuário da SUFRAMA, rodovia BR-174, km 64, depois 23 km leste na ZF 3, Fazenda Esteio.
Solanaceae	Solanum	americanum	Mill.	NY	Herbarium sheet	143588	109415	NY00697138	697138	Nee, M.		42350			28	1	1992				Brazil	Amazonas	Manaus		Distrito Agropecuário, ZF3, Distrito Agropecuário da SUFRAMA, rodovia BR-174, km 64, depois 23 km leste na ZF 3, Fazenda Esteio.	Secondary growth and abandoned pasture near camp. Colosso., Rare, on disturbed.	Herb, rare. Corolla white. Fruit green.		-2.429225	-59.888583	0	0			Brazil, Estado: Amazonas, Manaus: Distrito Agropecuário, ZF3, Distrito Agropecuário da SUFRAMA, rodovia BR-174, km 64, depois 23 km leste na ZF 3, Fazenda Esteio.
Solanaceae	Solanum	americanum	Mill.	NY	Herbarium sheet	143711	109522	NY00697456	697456	Nee, M.		42564			13	2	1992				Brazil	Amazonas	Manaus		Distrito Agropecuário da SUFRAMA, Rodovia BR 174, km 72, then 6 km west BR, Fazenda Dimona. Near camp at Dimona and Reserva 2107	burned grassy pastures, former tropical evergreen forest (mata de terra firme sobre latasolo amarelo)	erect herb in burned area; corolla white antehrs yellow; fruit black with dull gloss		-2.326638	-60.091744	0	0			Brazil, Estado: Amazonas, Manaus: Distrito Agropecuário da SUFRAMA, Rodovia BR 174, km 72, then 6 km west BR, Fazenda Dimona. Near camp at Dimona and Reserva 2107
Solanaceae	Solanum	americanum	Mill.	MO	Herbarium sheet	119023	94052	3429409	MO-1351420	Nelson, B.W.		782			22	10	1980				Brazil	Acre			Quixadá, 30km abaixo de Rio Branco, ao long do Rio Acre; ; quintal do Sr. Francisco Carneiro Lima; terra firme.		Arbusto, 1m, ruderal; flores com pétalas brancas, anteras amarelas; frutos imaturos verdes; ara Matar Peixes; planta inteira esta triturada e colocada em agua; nome vulgar: Erva Moura.		-10.000533	-67.0005	0	0			Brazil, Estado: Acre: Quixadá, 30km abaixo de Rio Branco, ao long do Rio Acre; ; quintal do Sr. Francisco Carneiro Lima; terra firme.
Solanaceae	Solanum	americanum	Mill.	INPA	Herbarium sheet	143260	94052		INPA0110198	Nelson, B.W.		782			22	10	1980				Brazil	Acre			Quixadá, 30km abaixo de Rio Branco, ao long do Rio Acre; ; quintal do Sr. Francisco Carneiro Lima; terra firme.		Arbusto, 1m, ruderal; flores com pétalas brancas, anteras amarelas; frutos imaturos verdes; ara Matar Peixes; planta inteira esta triturada e colocada em agua; nome vulgar: Erva Moura.		-10.000533	-67.0005	0	0			Brazil, Estado: Acre: Quixadá, 30km abaixo de Rio Branco, ao long do Rio Acre; ; quintal do Sr. Francisco Carneiro Lima; terra firme.
Solanaceae	Solanum	americanum	Mill.	NY	Herbarium sheet	169236	94052		697111	Nelson, B.W.		782			22	10	1980				Brazil	Acre			Quixadá, 30km abaixo de Rio Branco, ao long do Rio Acre; ; quintal do Sr. Francisco Carneiro Lima; terra firme.		Arbusto, 1m, ruderal; flores com pétalas brancas, anteras amarelas; frutos imaturos verdes; ara Matar Peixes; planta inteira esta triturada e colocada em agua; nome vulgar: Erva Moura.		-10.000533	-67.0005	0	0			Brazil, Estado: Acre: Quixadá, 30km abaixo de Rio Branco, ao long do Rio Acre; ; quintal do Sr. Francisco Carneiro Lima; terra firme.
Solanaceae	Solanum	americanum	Mill.	RB	Herbarium sheet	171287	94052		RB00464232	Nelson, B.W.		782			22	10	1980				Brazil	Acre			Quixadá, 30km abaixo de Rio Branco, ao long do Rio Acre; ; quintal do Sr. Francisco Carneiro Lima; terra firme.		Arbusto, 1m, ruderal; flores com pétalas brancas, anteras amarelas; frutos imaturos verdes; ara Matar Peixes; planta inteira esta triturada e colocada em agua; nome vulgar: Erva Moura.		-10.000533	-67.0005	0	0			Brazil, Estado: Acre: Quixadá, 30km abaixo de Rio Branco, ao long do Rio Acre; ; quintal do Sr. Francisco Carneiro Lima; terra firme.
Solanaceae	Solanum	americanum	Mill.	RB	Herbarium sheet	171371	131998		RB00707250	Neto, L.		14			15	10	1994				Brazil	Rio de Janeiro	Silva Jardim		Fazenda do Tio Juca.		Planta herbácea com 60 cm de altura, espinhosa discolores, apresentando colrola branca e os estames amarelos, fruto pretos.		0	0	0	0			Brazil, Estado: Rio de Janeiro, Silva Jardim: Fazenda do Tio Juca.
Solanaceae	Solanum	americanum	Mill.	RB	Herbarium sheet	171244	131871		RB00464268	Netto, A.F.		s.n.			9	6	1958				Brazil	Minas Gerais	Viçosa		Agronomia.				0	0	0	0			Brazil, Estado: Minas Gerais, Viçosa: Agronomia.
Solanaceae	Solanum	americanum	Mill.	RB	Herbarium sheet	171359	131986		RB00707287	Neves, R.		222			10	5	1993				Brazil	São Paulo	Fernandópolis		Mata do Zoológico.		Herbácea, umbrófila, cerca de 1,0m, folhas discolores, flores alvas. Frutos imaturos verdes.		0	0	0	0			Brazil, Estado: São Paulo, Fernandópolis: Mata do Zoológico.
Solanaceae	Solanum	americanum	Mill.	RB	Herbarium sheet	171304	131931		RB00707277	Neves, R.		226			10	5	1993				Brazil	São Paulo	Fernandópolis		Mata do Zoológico.		Erva heliófila ca. 80cm. Folhas membranáceas discolores. Flores de corola lava e cálice verde. Frutos imaturos verdes. Espécie rara		0	0	0	0			Brazil, Estado: São Paulo, Fernandópolis: Mata do Zoológico.
Solanaceae	Solanum	americanum	Mill.	BAH	Herbarium sheet	143324	109176	6868		Noblick, L.R.		4260			14	8	1985				Brazil	Bahia	Ipacaetá		Faz. Riachão, Serra Orobozinho, ca 1km da cidade.	Mata higrofila	Erva de 50cm com caules alados e projeções com espinhos corola branca, antera amarela e cálice verde. Comum.		-12.333333	-39.283333	0	0			Brazil, Estado: Bahia, Ipacaetá: Faz. Riachão, Serra Orobozinho, ca 1km da cidade.
Solanaceae	Solanum	americanum	Mill.	CEPEC	Herbarium sheet	143325	109176	40857		Noblick, L.R.		4260			14	8	1985				Brazil	Bahia	Ipacaetá		Faz. Riachão, Serra Orobozinho, ca 1km da cidade.	Mata higrofila	Erva de 50cm com caules alados e projeções com espinhos corola branca, antera amarela e cálice verde. Comum.		-12.333333	-39.283333	0	0			Brazil, Estado: Bahia, Ipacaetá: Faz. Riachão, Serra Orobozinho, ca 1km da cidade.
Solanaceae	Solanum	americanum	Mill.	HUEFS	Herbarium sheet	143411	109252	104168	HUEFS0104168	Nunes, T.S.		1398			27	12	2005				Brazil	Bahia	Santo Antônio		Estrada para Belmonte.				-16.163611	-38.968889	0	0			Brazil, Estado: Bahia, Santo Antônio: Estrada para Belmonte.
Solanaceae	Solanum	americanum	Mill.	PACA	Herbarium sheet	143784	109595	96419	PACA096419	Nunes, V.F.		156	-7		20	9	1988				Brazil	Rio Grande do Sul	Porto Alegre		Campus do Vale (UFRGS), Gramado do RU I.		Flores brancas e frutos pretos. Habitat: Invasora de gramados, sol pleno. Fenofase: flor e fruto Hábito: erva		0	0	0	0			Brazil, Estado: Rio Grande do Sul, Porto Alegre: Campus do Vale (UFRGS), Gramado do RU I.
Solanaceae	Solanum	americanum	Mill.	RB	Herbarium sheet	170871	131539	272735	RB00464211	Occhioni, E.M.		526			16	2	1986				Brazil	Rio de Janeiro			Ilha de Marambaia, Praia Grande	restinga	erva ca. 1 m; pétalas brancas, androceo amarelo; frutos verdes imaturos; ruderal		0	0	0	0			Brazil, Estado: Rio de Janeiro: Ilha de Marambaia, Praia Grande
Solanaceae	Solanum	americanum	Mill.	RB	Herbarium sheet	171377	132004		RB00464378	Occhioni, P.		459			25	10	1945				Brazil	Distrito Federal					Planta Herbácea. Ruderal.		0	0	0	0			Brazil, Estado: Distrito Federal
Solanaceae	Solanum	americanum	Mill.	PACA	Herbarium sheet	143783	109594	95059	PACA095059	Ohlweiler, A.A.		s.n.			8	8	1998				Brazil	Rio Grande do Sul	Canoas		Capão do Corvo				0	0	0	0			Brazil, Estado: Rio Grande do Sul, Canoas: Capão do Corvo
Solanaceae	Solanum	americanum	Mill.	RB	Herbarium sheet	171363	131990		RB00868035	Oliveira de Britto, Y.L.		242			21	7	2014				Brazil	Rio de Janeiro	Rio de Janeiro		Jardim Botânico do Rio de Janeiro, Coleção Temática Plantas Medicinais.		Origem: Campus Mata Atlântica Fiocruz, Jacarepaguá - RJ		0	0	0	0			Brazil, Estado: Rio de Janeiro, Rio de Janeiro: Jardim Botânico do Rio de Janeiro, Coleção Temática Plantas Medicinais.
Solanaceae	Solanum	americanum	Mill.	VIES	Herbarium sheet	143826	109633	22423	VIES022423	Oliveira Filho, N.E.		74			2	2	2012				Brazil	Espírito Santo	Anchieta		Estrada para Castellanos, Alagado.		Planta com flores rosas, com espinhos.		-20.8058	-40.6456	0	0			Brazil, Estado: Espírito Santo, Anchieta: Estrada para Castellanos, Alagado.
Solanaceae	Solanum	americanum	Mill.	ASE	Herbarium sheet	143379	109227	21083	ASE0027549	Oliveira, D.G.		292			1	9	2011				Brazil	Sergipe	Porto da Folha		Povoado Lagoa Grande, Fazenda São Pedro, lado esquerdo da estrada principal em direção ao Assentamento São Judas Tadeu Próximo a trilha principal do fragmento		Herbácea. Flores brancas com anteras amarelas vistosas. Frutos maduros arroxeados. Folhas discolor, glabras, com odor característico. Altura ca. 80 cm.; Herbácea. Flores brancas com anteras amarelas vistosas. Frutos maduros arroxeado		-10.031164	-37.408531	0	0			Brazil, Estado: Sergipe, Porto da Folha: Povoado Lagoa Grande, Fazenda São Pedro, lado esquerdo da estrada principal em direção ao Assentamento São Judas Tadeu Próximo a trilha principal do fragmento
Solanaceae	Solanum	americanum	Mill.	ASE	Herbarium sheet	143378	109226	20639	ASE0026929	Oliveira, D.M.		142			14	7	2011				Brazil	Sergipe	Pirambu		Assentamento Sao Sebastião		Erva terrestre, pétalas brancas, estames amarelos. Frutos imaturos verde.; Erva terrestre, pétalas brancas, estames amarelos. Frutos imaturos verde.		-10.737778	-36.855833	0	0			Brazil, Estado: Sergipe, Pirambu: Assentamento Sao Sebastião
Solanaceae	Solanum	americanum	Mill.	ICN	Herbarium sheet	143454	109295	103389	ICN0103389	Oliveira, J.S.		36			31	8	1984				Brazil	Santa Catarina	Florianópolis		Rio Vermelho Ilha de Santa	Dunas.	Erva; pétalas brancas; estames amarelos; fruto verde		0	0	0	0			Brazil, Estado: Santa Catarina, Florianópolis: Rio Vermelho Ilha de Santa
Solanaceae	Solanum	americanum	Mill.	NY	Herbarium sheet	143697	109509	NY00697136	697136	Onishi, E.		33			24	9	1970				Brazil	Distrito Federal	Brasília		Cerrados near Universidade de Brasília, Brasília				-15.7797	-47.9294	0	0			Brazil, Estado: Distrito Federal, Brasília: Cerrados near Universidade de Brasília, Brasília
Solanaceae	Solanum	americanum	Mill.	RB	Herbarium sheet	171276	131903		RB01056496	Orlandini, P.		182			7	6	2015				Brazil	São Paulo	Mombuca		Mata do Pinheirinho, com cerca de 180 hectares, pertencente à COSAN.	dentro de área agrícola	Anteras amarelas e pétalas brancas, ca. 60cm; com frutos		0	0	577	0		577	Brazil, Estado: São Paulo, Mombuca: Mata do Pinheirinho, com cerca de 180 hectares, pertencente à COSAN.
Solanaceae	Solanum	americanum	Mill.	RB	Herbarium sheet	170889	131557	100153	RB00464313	Pabst, G.		4251			18	6	1957				Brazil	Minas Gerais		São Tome das Letras			subarbusto de flores alvas com estames amarelos		0	0	1200	0		1200	Brazil, Estado: Minas Gerais, São Tome das Letras
Solanaceae	Solanum	americanum	Mill.	UPCB	Herbarium sheet	143293	109145	16325		Paciornick, E.F.		414			17	8	1987				Brazil	Paraná	Curitiba		Velódromo, próximo ao Centro Politécnico		Subarbusto 50cm. Flores alvescentes. Frutos imaturos verdes. Capão.		0	0	0	0			Brazil, Estado: Paraná, Curitiba: Velódromo, próximo ao Centro Politécnico
Solanaceae	Solanum	americanum	Mill.	HUEFS	Herbarium sheet	143412	109253	159112	HUEFS0159112	Paixão, J.L.		1542			26	9	2009				Brazil	Bahia	Caetité		Coleta arredores da área de preservação da industria Nucleares do Brasil - INB. Áreas 1 - Margem direita da Reserva Próximo a Lagoa, 2 - Barragem Wilson Gouveia, 3- 'Mulungu'. Projeto: Análise Morfoanatômica e Ultraestrutural de plantas Nativas indic		Caatinga arbórea.		-13.840833	-42.2725	0	0			Brazil, Estado: Bahia, Caetité: Coleta arredores da área de preservação da industria Nucleares do Brasil - INB. Áreas 1 - Margem direita da Reserva Próximo a Lagoa, 2 - Barragem Wilson Gouveia, 3- 'Mulungu'. Projeto: Análise Morfoanatômica e Ultraest
Solanaceae	Solanum	americanum	Mill.	RB	Herbarium sheet	171353	131980		RB00471110	Patzlaff, R.		55			0	0	0				Brazil	Rio de Janeiro			Pedra de Guaratiba.		Herbácea, cerca de 0,90 m de altura. Floral com cálice verde e corola branca, frutos imaturos verdes, maduros negros. Usa medicinal. Fértil. Coletada em ambiente modificado- quintal. Informações adicionais na dissertação de mestrado apresenta na ENBT		-22.991667	-43.649722	0	0			Brazil, Estado: Rio de Janeiro: Pedra de Guaratiba.
Solanaceae	Solanum	americanum	Mill.	RB	Herbarium sheet	171310	131937		RB00707274	Paula, C.H.R. de		277			19	9	2000				Brazil	Rio de Janeiro	Rio de Janeiro		Orla da lagoa Rodrigo de Freitas, proximidades do Parque da Catacumba.		Erva invasora, = ou - 20cm de alt., semi-ciófilas; folhas membranáceas, breve discolores; flores alvas, anteras amarelas. População densa		0	0	0	0			Brazil, Estado: Rio de Janeiro, Rio de Janeiro: Orla da lagoa Rodrigo de Freitas, proximidades do Parque da Catacumba.
Solanaceae	Solanum	americanum	Mill.	RB	Herbarium sheet	171330	131957		RB00476411	Paula, C.H.R. de		621			18	6	2004				Brazil	Rio de Janeiro	Teresópolis		Venda Nova, fazenda Vale das Palmeiras.		ervinha, heliófila, flores brancas. Infestada de afídeos pretos		0	0	0	0			Brazil, Estado: Rio de Janeiro, Teresópolis: Venda Nova, fazenda Vale das Palmeiras.
Solanaceae	Solanum	americanum	Mill.	ESA	Herbarium sheet	143405	109246		ESA095754	Paula-Souza, J.		6076		Zuloaga, F.O.; Morrone, O.; Tsuji, R. & Silveira, M.F.	17	7	2006				Brazil	Bahia	Barrolândia		Estrada entre Barrolândia e a BA-001, km 21.	Campo arenoso úmido			-16.026944	-39.130278	0	0			Brazil, Estado: Bahia, Barrolândia: Estrada entre Barrolândia e a BA-001, km 21.
Solanaceae	Solanum	americanum	Mill.	MO	Herbarium sheet	134604	102005	6076212	MO-2117337	Pedersen, T.M.		10890			26	1	1975				Brazil	Paraná			Rod. do Xiato/Rio Barijui. Mun. Curitiba.	Wet ground.	Flowers white.		0	0	0	0			Brazil, Estado: Paraná: Rod. do Xiato/Rio Barijui. Mun. Curitiba.
Solanaceae	Solanum	americanum	Mill.	ALCB	Herbarium sheet	143663	109481	7933		Pedra do Cavalo, G.		80		et al.	1	5	1980				Brazil	Bahia	Cachoeira		Vale dos Rios Paraguaçu e Jacuípe. Margem do R. Jacuípe.		com flores alvas e pequenas; frutos em baga, roxas quando maduros.		-12.533333	-39.083333	40	120		40 - 120	Brazil, Estado: Bahia, Cachoeira: Vale dos Rios Paraguaçu e Jacuípe. Margem do R. Jacuípe.
Solanaceae	Solanum	americanum	Mill.	NY	Herbarium sheet	143664	109481	NY00669447	669447	Pedra do Cavalo, G.		80		et al.	1	5	1980				Brazil	Bahia	Cachoeira		Vale dos Rios Paraguaçu e Jacuípe. Margem do R. Jacuípe.		com flores alvas e pequenas; frutos em baga, roxas quando maduros.		-12.533333	-39.083333	40	120		40 - 120	Brazil, Estado: Bahia, Cachoeira: Vale dos Rios Paraguaçu e Jacuípe. Margem do R. Jacuípe.
Solanaceae	Solanum	americanum	Mill.	NY	Herbarium sheet	143665	109481	NY00669446	669446	Pedra do Cavalo, G.		80		et al.	1	5	1980				Brazil	Bahia	Cachoeira		Vale dos Rios Paraguaçu e Jacuípe. Margem do R. Jacuípe.		com flores alvas e pequenas; frutos em baga, roxas quando maduros.		-12.533333	-39.083333	40	120		40 - 120	Brazil, Estado: Bahia, Cachoeira: Vale dos Rios Paraguaçu e Jacuípe. Margem do R. Jacuípe.
Solanaceae	Solanum	americanum	Mill.	RB	Herbarium sheet	170842	109481	263258	RB00464250	Pedra do Cavalo, G.		80		et al.	1	5	1980				Brazil	Bahia	Cachoeira		Vale dos Rios Paraguaçu e Jacuípe. Margem do R. Jacuípe.		com flores alvas e pequenas; frutos em baga, roxas quando maduros.		-12.533333	-39.083333	40	120		40 - 120	Brazil, Estado: Bahia, Cachoeira: Vale dos Rios Paraguaçu e Jacuípe. Margem do R. Jacuípe.
Solanaceae	Solanum	americanum	Mill.	RB	Herbarium sheet	170870	131538	91300	RB00464229	Pereira, E.		1810			16	9	1955				Brazil	Pará		Serra do Cachimbo			flores alvas		0	0	0	0			Brazil, Estado: Pará, Serra do Cachimbo
Solanaceae	Solanum	americanum	Mill.	RB	Herbarium sheet	170873	131541	109247	RB00464202	Pereira, E.		4098		Sucre, D. & Duarte	4	8	1958				Brazil	Rio de Janeiro	Guanabara	Jacarepaguá		restinga	erva de flores alvas e estambres amarelos; com fruto		0	0	0	0			Brazil, Estado: Rio de Janeiro, Guanabara, Jacarepaguá
Solanaceae	Solanum	americanum	Mill.	UFP	Herbarium sheet	143818	109626	10901	UFP010901	Pereira, L.C.C.		s.n.			19	11	1993				Brazil	Pernambuco	Recife		Cidade Universitária - Campus.				0	0	0	0			Brazil, Estado: Pernambuco, Recife: Cidade Universitária - Campus.
Solanaceae	Solanum	americanum	Mill.	RB	Herbarium sheet	171345	131972		RB00464125	Petralli, G.		s.n.			11	10	1987				Brazil	Minas Gerais	Nova Ponte		Rio Araçuaí.		Herbácea		0	0	0	0			Brazil, Estado: Minas Gerais, Nova Ponte: Rio Araçuaí.
Solanaceae	Solanum	americanum	Mill.	NY	Herbarium sheet	143717	109528	NY00697464	697464	Philcox, D.		3986			13	1	1968				Brazil	Goiás	Rio Verde		c. 8 km. S.W. of town	regenerating cerrado	herb ca. 0.5 m tall; rocolla white, anthers yellow; ripe fruits black, seeds pale brown		-17.7983	-50.9281	0	0			Brazil, Estado: Goiás, Rio Verde: c. 8 km. S.W. of town
Solanaceae	Solanum	americanum	Mill.	NY	Herbarium sheet	143716	109527	NY00697463	697463	Philcox, D.		4647		Freeman, B.	1	4	1968				Brazil	Mato Grosso	Barra do Garças		10 km. W. of km. 90, Xavantina-Aragarças road. Vale dos Sonhos	dry forest	herb ca. 1 m; corolla white, anthers yellow		-14.63	-52.23	0	0			Brazil, Estado: Mato Grosso, Barra do Garças: 10 km. W. of km. 90, Xavantina-Aragarças road. Vale dos Sonhos
Solanaceae	Solanum	americanum	Mill.	ICN	Herbarium sheet	143439	109280	66025	ICN0066025	Pilz, A.		s.n.			27	6	1984				Brazil	Rio Grande do Sul	Venâncio Aires		Rua Visconde do Rio Barnco quase esquina com clube 7 de setembro				0	0	0	0			Brazil, Estado: Rio Grande do Sul, Venâncio Aires: Rua Visconde do Rio Barnco quase esquina com clube 7 de setembro
Solanaceae	Solanum	americanum	Mill.	RB	Herbarium sheet	171316	131943		RB00935699	Pinho, A.M. de		s.n.			3	11	1992				Brazil	São Paulo	Piracicaba		Parque ESALQ/USP.		Erva, 80cm de altura, flor branca, fruto preto quando maduro, daninha, frutos quando verdes são tóxicos		0	0	0	0			Brazil, Estado: São Paulo, Piracicaba: Parque ESALQ/USP.
Solanaceae	Solanum	americanum	Mill.	MBM	Herbarium sheet	143598	109424	110599	MBM0110599	Pinto, G.C.P.		186			0	0	0				Brazil	Pernambuco	Petrolina		Petrolina				0	0	0	0			Brazil, Estado: Pernambuco, Petrolina: Petrolina
Solanaceae	Solanum	americanum	Mill.	RB	Herbarium sheet	170895	131563	274430	RB00464311	Pinto, G.C.P.		196	/84		28	7	1984				Brazil	Pernambuco		Petrolina	area do Projeto Bebedouro	areas de cultura semi-abandonados	terofito	erva moura, pimenta-de-galinha	0	0	0	0			Brazil, Estado: Pernambuco, Petrolina: area do Projeto Bebedouro
Solanaceae	Solanum	americanum	Mill.	ALCB	Herbarium sheet	143339	109190	7030		Pinto, G.C.P.		s.n.			0	6	1950				Brazil	Bahia	Cruz das Almas						0	0	0	0			Brazil, Estado: Bahia, Cruz das Almas
Solanaceae	Solanum	americanum	Mill.	RB	Herbarium sheet	170877	131545	140650	RB00464257	Pires, J.M.		9223		Silva, N.T. & Souza, R.	18	4	1963				Brazil	Distrito Federal		Brasilia	Corrego Vincente Pires, Zoobotanico	mata ciliar	50 cm; frutos maduros pretos; cálice verde; corola branca; anteras amarelas		0	0	0	0			Brazil, Estado: Distrito Federal, Brasilia: Corrego Vincente Pires, Zoobotanico
Solanaceae	Solanum	americanum	Mill.	PACA	Herbarium sheet	143770	109581	59036	PACA059036	Pivetta, ?		930			24	6	1953				Brazil	Rio Grande do Sul	Ijuí		Pestana		Erva perene, flor branca. Habitat: In incultis Fenofase: flor e fruto Hábito: erva		0	0	0	0			Brazil, Estado: Rio Grande do Sul, Ijuí: Pestana
Solanaceae	Solanum	americanum	Mill.	RB	Herbarium sheet	171278	131905		RB00464111	Pizziolo, W.		47			26	4	1984				Brazil	Espírito Santo	Santa Teresa		Santa Lúcia.		Arbustinho, frutos verdes		0	0	0	0			Brazil, Estado: Espírito Santo, Santa Teresa: Santa Lúcia.
Solanaceae	Solanum	americanum	Mill.	MO	Herbarium sheet	119033	94062	2881132	MO-1352089	Plowman, T.C.		8395		Davidse, G.; Rosa, N.A.; Rosário, C.S. & Santos, M.R. dos	4	2	1980				Brazil	Tocantins	Presidente Kennedy		Municipio Presidente Kennedy. Road from BR153 to Itaporã, 12 km W of village of Presidente Kennedy. Fazenda Primavera along Ribeirão Feínho. [as estado Goiás and BR010 in original field book].	open barren roadside	Herb 0.7 m tall in open barren roadside. Corolla white. Fruits black at maturity.		-8.494444	-48.644722	400	500		400 - 500	Brazil, Estado: Tocantins, Presidente Kennedy: Municipio Presidente Kennedy. Road from BR153 to Itaporã, 12 km W of village of Presidente Kennedy. Fazenda Primavera along Ribeirão Feínho. [as estado Goiás and BR010 in original field book].
Solanaceae	Solanum	americanum	Mill.	NY	Herbarium sheet	143272	94062	NY00697143	697143	Plowman, T.C.		8395		Davidse, G.; Rosa, N.A.; Rosário, C.S. & Santos, M.R. dos	4	2	1980				Brazil	Tocantins	Presidente Kennedy		Municipio Presidente Kennedy. Road from BR153 to Itaporã, 12 km W of village of Presidente Kennedy. Fazenda Primavera along Ribeirão Feínho. [as estado Goiás and BR010 in original field book].	open barren roadside	Herb 0.7 m tall in open barren roadside. Corolla white. Fruits black at maturity.		-8.494444	-48.644722	400	500		400 - 500	Brazil, Estado: Tocantins, Presidente Kennedy: Municipio Presidente Kennedy. Road from BR153 to Itaporã, 12 km W of village of Presidente Kennedy. Fazenda Primavera along Ribeirão Feínho. [as estado Goiás and BR010 in original field book].
Solanaceae	Solanum	americanum	Mill.	MO	Herbarium sheet	119032	94061	2878552	MO-1352032	Plowman, T.C.		8930		Davidse, G.; Rosa, N.A.; Rosário, C.S. & Santos, M.R. dos	19	2	1980				Brazil	Pará	Santana do Araguaia		100 km south of Redencão on road (PA-150) to Barreiras dos Campos. Fazenda Inajaporã between Rio Inajazinho and Rio Inajá.		Herb 75 cm tall in logging road. Corolla white. Anthers yellow. Berry black.		-8.75	-50.416667	210	0		210	Brazil, Estado: Pará, Santana do Araguaia: 100 km south of Redencão on road (PA-150) to Barreiras dos Campos. Fazenda Inajaporã between Rio Inajazinho and Rio Inajá.
Solanaceae	Solanum	americanum	Mill.	INPA	Herbarium sheet	143261	94061		INPA0120188	Plowman, T.C.		8930		Davidse, G.; Rosa, N.A.; Rosário, C.S. & Santos, M.R. dos	19	2	1980				Brazil	Pará	Santana do Araguaia		100 km south of Redencão on road (PA-150) to Barreiras dos Campos. Fazenda Inajaporã between Rio Inajazinho and Rio Inajá.		Herb 75 cm tall in logging road. Corolla white. Anthers yellow. Berry black.		-8.75	-50.416667	210	0		210	Brazil, Estado: Pará, Santana do Araguaia: 100 km south of Redencão on road (PA-150) to Barreiras dos Campos. Fazenda Inajaporã between Rio Inajazinho and Rio Inajá.
Solanaceae	Solanum	americanum	Mill.	NY	Herbarium sheet	169237	94061		697113	Plowman, T.C.		8930		Davidse, G.; Rosa, N.A.; Rosário, C.S. & Santos, M.R. dos	19	2	1980				Brazil	Pará	Santana do Araguaia		100 km south of Redencão on road (PA-150) to Barreiras dos Campos. Fazenda Inajaporã between Rio Inajazinho and Rio Inajá.		Herb 75 cm tall in logging road. Corolla white. Anthers yellow. Berry black.		-8.75	-50.416667	210	0		210	Brazil, Estado: Pará, Santana do Araguaia: 100 km south of Redencão on road (PA-150) to Barreiras dos Campos. Fazenda Inajaporã between Rio Inajazinho and Rio Inajá.
Solanaceae	Solanum	americanum	Mill.	LE	Herbarium sheet	40599	39477			Pohl, J.B.E.		600			0	0	0				Brazil								0	0	0	0			Brazil
Solanaceae	Solanum	americanum	Mill.	W	Herbarium sheet	154899	118790	1812		Pohl, J.B.E.		2489			0	0	0	s.d.			Brazil				inter Rio dos Indos et Guarda				0	0	0	0			Brazil: inter Rio dos Indos et Guarda
Solanaceae	Solanum	americanum	Mill.	W	Herbarium sheet	154900	118790	1424		Pohl, J.B.E.		2489			0	0	0	s.d.			Brazil				inter Rio dos Indos et Guarda				0	0	0	0			Brazil: inter Rio dos Indos et Guarda
Solanaceae	Solanum	americanum	Mill.	W	Herbarium sheet	154901	118790	1423		Pohl, J.B.E.		2489			0	0	0	s.d.			Brazil				inter Rio dos Indos et Guarda				0	0	0	0			Brazil: inter Rio dos Indos et Guarda
Solanaceae	Solanum	americanum	Mill.	W	Herbarium sheet	154902	118790	1421		Pohl, J.B.E.		2489			0	0	0	s.d.			Brazil				inter Rio dos Indos et Guarda				0	0	0	0			Brazil: inter Rio dos Indos et Guarda
Solanaceae	Solanum	americanum	Mill.	W	Herbarium sheet	154903	118790	1422		Pohl, J.B.E.		2489			0	0	0	s.d.			Brazil				inter Rio dos Indos et Guarda				0	0	0	0			Brazil: inter Rio dos Indos et Guarda
Solanaceae	Solanum	americanum	Mill.	W	Herbarium sheet	154891	118785	1417		Pohl, J.B.E.		5408			0	0	0	s.d.			Brazil			Magé					0	0	0	0			Brazil, Magé
Solanaceae	Solanum	americanum	Mill.	NY	Herbarium sheet	169253	130265		2694910	Popovkin, A.V.		317		Cardoso, D.	7	7	2008				Brazil	Bahia	Entre Rios	Fazenda Rio do Negro	Rio do Negro valley, ca. 15 km SE of Entre Rios	residula stands of the Atlantic forest, restinga type forest of the Rio do Negro valley	herb; white flowers; fruit		-12.883333	-37.95	153	0		153	Brazil, Estado: Bahia, Entre Rios, Fazenda Rio do Negro: Rio do Negro valley, ca. 15 km SE of Entre Rios
Solanaceae	Solanum	americanum	Mill.	ICN	Herbarium sheet	143495	109332	116279	ICN0116279	Porto, M.L.		2871			0	0	0				Brazil	Rio Grande do Sul	Rio Grande		Estação Ecológica do Taim		flores brancas, estéril		0	0	0	0			Brazil, Estado: Rio Grande do Sul, Rio Grande: Estação Ecológica do Taim
Solanaceae	Solanum	americanum	Mill.	INPA	Herbarium sheet	143560	109394	23555	INPA0023555	Prance, G.T.		6797			5	8	1968				Brazil	Rondônia			Basin of rio Madeira. km. 12 road Guajará-Mirim to Abunã.	Disturbed forest on terra firme.	Herb. Calix and fruit green, corolla white, anthers yellow.		0	0	0	0			Brazil, Estado: Rondônia: Basin of rio Madeira. km. 12 road Guajará-Mirim to Abunã.
Solanaceae	Solanum	americanum	Mill.	NY	Herbarium sheet	143561	109394	NY00697120	697120	Prance, G.T.		6797			5	8	1968				Brazil	Rondônia			Basin of rio Madeira. km. 12 road Guajará-Mirim to Abunã.	Disturbed forest on terra firme.	Herb. Calix and fruit green, corolla white, anthers yellow.		0	0	0	0			Brazil, Estado: Rondônia: Basin of rio Madeira. km. 12 road Guajará-Mirim to Abunã.
Solanaceae	Solanum	americanum	Mill.	NY	Herbarium sheet	143696	109508	NY00697131	697131	Prance, G.T.		10131		Steward, J.R.; Ramos, J.F. & Farias, L.G.	20	2	1969				Brazil	Roraima			NW of Mission Station; Serra dos Surucucus	forest on terra firme	herb 70 cm; corolla blue, mature fruit black		2.742	-63.575	0	0			Brazil, Estado: Roraima: NW of Mission Station; Serra dos Surucucus
Solanaceae	Solanum	americanum	Mill.	NY	Herbarium sheet	143688	109500	NY00697121	697121	Prance, G.T.		58736		Silva, N.T.	14	8	1964				Brazil	Pará			Km. 100 Belém-Brasília	forest	herb 1.5 m; corolla white, stamens yellow; fruit black		-1.334976	-47.604543	0	0			Brazil, Estado: Pará: Km. 100 Belém-Brasília
Solanaceae	Solanum	americanum	Mill.	ASE	Herbarium sheet	143376	109224	17489	ASE0024097	Prata, A.P.		2388			12	8	2010				Brazil	Sergipe	Lagarto		Assentamento Roseli Nunes		Subarbusto com folhas opostas. Flores com pétalas brancas e estames amarelos. frutos imaturos verdes e roxos maduros.		-10.918056	-37.65	0	0			Brazil, Estado: Sergipe, Lagarto: Assentamento Roseli Nunes
Solanaceae	Solanum	americanum	Mill.	ASE	Herbarium sheet	143380	109228	21378	ASE0027737	Prata, A.P.		2593		Rossi, L.; Gomes, L.A. & Santos, L.A.S.	24	5	2011				Brazil	Sergipe	Capela		RVS Mata do Junco, Trilha principal.	Solo arenoso, Mata Atlântica	Erva, ca. 30 cm de altura. Flores brancas. Frutos imaturos verdes.; Erva, ca. 30 cm de altura. Flores brancas. Frutos imaturos verdes.; Mata Atlântica.		-10.945556	-37.070556	0	0			Brazil, Estado: Sergipe, Capela: RVS Mata do Junco, Trilha principal.
Solanaceae	Solanum	americanum	Mill.	JPB	Herbarium sheet	143381	109228	49234	JPB0049234	Prata, A.P.		2593		Rossi, L.; Gomes, L.A. & Santos, L.A.S.	24	5	2011				Brazil	Sergipe	Capela		RVS Mata do Junco, Trilha principal.	Solo arenoso, Mata Atlântica	Erva, ca. 30 cm de altura. Flores brancas. Frutos imaturos verdes.; Erva, ca. 30 cm de altura. Flores brancas. Frutos imaturos verdes.; Mata Atlântica.		-10.945556	-37.070556	0	0			Brazil, Estado: Sergipe, Capela: RVS Mata do Junco, Trilha principal.
Solanaceae	Solanum	americanum	Mill.	NY	Herbarium sheet	169232	109228		1806095	Prata, A.P.		2593		Rossi, L.; Gomes, L.A. & Santos, L.A.S.	24	5	2011				Brazil	Sergipe	Capela		RVS Mata do Junco, Trilha principal.	Solo arenoso, Mata Atlântica	Erva, ca. 30 cm de altura. Flores brancas. Frutos imaturos verdes.; Erva, ca. 30 cm de altura. Flores brancas. Frutos imaturos verdes.; Mata Atlântica.		-10.945556	-37.070556	0	0			Brazil, Estado: Sergipe, Capela: RVS Mata do Junco, Trilha principal.
Solanaceae	Solanum	americanum	Mill.	MO	Herbarium sheet	119037	94066	2343165	MO-1352088	Quarín, C.		1148			0	0	1973				Brazil	Rio Grande do Sul			Passo Fundo. Al borde de la selva, en vegetación ruderal.				0	0	0	0			Brazil, Estado: Rio Grande do Sul: Passo Fundo. Al borde de la selva, en vegetación ruderal.
Solanaceae	Solanum	americanum	Mill.	MBM	Herbarium sheet	143595	94066	67043	MBM0067043	Quarín, C.		1148			0	0	1973				Brazil	Rio Grande do Sul			Passo Fundo. Al borde de la selva, en vegetación ruderal.				0	0	0	0			Brazil, Estado: Rio Grande do Sul: Passo Fundo. Al borde de la selva, en vegetación ruderal.
Solanaceae	Solanum	americanum	Mill.	RB	Herbarium sheet	171387	132014		RB00531337	Queiroz, E.P.		2161			19	10	2006				Brazil	Bahia	Salvador		Início da BR-324, ladeira do Cabula.		Subarbusto, 70 cm. Folhas membranáceas, glabras, discolores. Frutos verdes. Flores com pétalas alvas e estames amarelos.		0	0	0	0			Brazil, Estado: Bahia, Salvador: Início da BR-324, ladeira do Cabula.
Solanaceae	Solanum	americanum	Mill.	W	Herbarium sheet	155190	119054	1957-0006536		Rambo, B.		29020			15	8	1945				Brazil	Rio Grande do Sul		Porto Alegre	Morro da Gloria				-30.085278	-51.178333	0	0			Brazil, Estado: Rio Grande do Sul, Porto Alegre: Morro da Gloria
Solanaceae	Solanum	americanum	Mill.	CORD	Herbarium sheet	69868	63171		CORD00012881	Rambo, B.		42637			20	7	1949				Brazil	Rio Grande do Sul	São Leopoldo	Portão	Portao, p. S. Leopoldo				-29.700467	-51.243125	0	0			Brazil, Estado: Rio Grande do Sul, São Leopoldo, Portão: Portao, p. S. Leopoldo
Solanaceae	Solanum	americanum	Mill.	CORD	Herbarium sheet	69867	63170		CORD00012880	Rambo, B.		43100			24	8	1949				Brazil	Rio Grande do Sul	Montenegro	Maratá	Marata, pr. Montenegro				-29.548908	-51.560306	0	0			Brazil, Estado: Rio Grande do Sul, Montenegro, Maratá: Marata, pr. Montenegro
Solanaceae	Solanum	americanum	Mill.	PACA	Herbarium sheet	143727	109538	3684	PACA003684	Rambo, B.		s.n.			23	12	1940				Brazil	Rio Grande do Sul	Montenegro		Piedade	In incultis			0	0	0	0			Brazil, Estado: Rio Grande do Sul, Montenegro: Piedade
Solanaceae	Solanum	americanum	Mill.	PACA	Herbarium sheet	143728	109539	3710	PACA003710	Rambo, B.		s.n.			3	1	1941				Brazil	Rio Grande do Sul	Caí		Hortêncio	In incultis			0	0	0	0			Brazil, Estado: Rio Grande do Sul, Caí: Hortêncio
Solanaceae	Solanum	americanum	Mill.	PACA	Herbarium sheet	143729	109540	4946	PACA004946	Rambo, B.		s.n.			18	11	1940				Brazil	Rio Grande do Sul	Santa Clara		P. Lageado	In incultis			0	0	0	0			Brazil, Estado: Rio Grande do Sul, Santa Clara: P. Lageado
Solanaceae	Solanum	americanum	Mill.	PACA	Herbarium sheet	143734	109545	9098	PACA009098	Rambo, B.		s.n.			8	1	1942				Brazil	Rio Grande do Sul	Charqueadas			In incultis			0	0	0	0			Brazil, Estado: Rio Grande do Sul, Charqueadas
Solanaceae	Solanum	americanum	Mill.	PACA	Herbarium sheet	143735	109546	10189	PACA010189	Rambo, B.		s.n.			18	1	1942				Brazil	Rio Grande do Sul	Porto Alegre		Vila Manresa	In incultis			0	0	0	0			Brazil, Estado: Rio Grande do Sul, Porto Alegre: Vila Manresa
Solanaceae	Solanum	americanum	Mill.	PACA	Herbarium sheet	143740	109551	25973	PACA025973	Rambo, B.		s.n.			1	1	1944				Brazil	Rio Grande do Sul	São Gabriel		Faz. Santa Cecília	In incultis			0	0	0	0			Brazil, Estado: Rio Grande do Sul, São Gabriel: Faz. Santa Cecília
Solanaceae	Solanum	americanum	Mill.	PACA	Herbarium sheet	143743	109554	28138.1	PACA028138_1	Rambo, B.		s.n.			1	3	1945				Brazil	Rio Grande do Sul	Nonoai		Ad fl. Urugruay	In incultis			0	0	0	0			Brazil, Estado: Rio Grande do Sul, Nonoai: Ad fl. Urugruay
Solanaceae	Solanum	americanum	Mill.	PACA	Herbarium sheet	143752	109563	38896	PACA038896	Rambo, B.		s.n.			17	12	1948				Brazil	Rio Grande do Sul	São Leopoldo			In incultis			0	0	0	0			Brazil, Estado: Rio Grande do Sul, São Leopoldo
Solanaceae	Solanum	americanum	Mill.	PACA	Herbarium sheet	143753	109564	39363	PACA039363	Rambo, B.		s.n.			31	12	1948				Brazil	Rio Grande do Sul	Porto Alegre		Belém Novo	In icultis			0	0	0	0			Brazil, Estado: Rio Grande do Sul, Porto Alegre: Belém Novo
Solanaceae	Solanum	americanum	Mill.	PACA	Herbarium sheet	143755	109566	39916	PACA039916	Rambo, B.		s.n.			12	1	1949				Brazil	Rio Grande do Sul	Novo Hamburgo		Ad montem Ferrabraz	In incultis			0	0	0	0			Brazil, Estado: Rio Grande do Sul, Novo Hamburgo: Ad montem Ferrabraz
Solanaceae	Solanum	americanum	Mill.	PACA	Herbarium sheet	143757	109568	41398	PACA041398	Rambo, B.		s.n.			2	5	1949				Brazil	Rio Grande do Sul	Porto Alegre		Morretes	In incultis ad viam			0	0	0	0			Brazil, Estado: Rio Grande do Sul, Porto Alegre: Morretes
Solanaceae	Solanum	americanum	Mill.	PACA	Herbarium sheet	143758	109569	42329	PACA042329	Rambo, B.		s.n.			2	7	1949				Brazil	Rio Grande do Sul	Montenegro		Langschneis	In incultis			0	0	0	0			Brazil, Estado: Rio Grande do Sul, Montenegro: Langschneis
Solanaceae	Solanum	americanum	Mill.	PACA	Herbarium sheet	143759	109570	42547	PACA042547	Rambo, B.		s.n.			13	7	1949				Brazil	Rio Grande do Sul	Santa Rita			In incultis			0	0	0	0			Brazil, Estado: Rio Grande do Sul, Santa Rita
Solanaceae	Solanum	americanum	Mill.	PACA	Herbarium sheet	143762	109573	43027	PACA043027	Rambo, B.		s.n.			22	1	1949				Brazil	Rio Grande do Sul	Novo Hamburgo		Schwabenschneis	Ad viam in silva			0	0	0	0			Brazil, Estado: Rio Grande do Sul, Novo Hamburgo: Schwabenschneis
Solanaceae	Solanum	americanum	Mill.	PACA	Herbarium sheet	143763	109574	43100	PACA043100	Rambo, B.		s.n.			24	8	1949				Brazil	Rio Grande do Sul	Montenegro		Linha Bonita	In incultis			0	0	0	0			Brazil, Estado: Rio Grande do Sul, Montenegro: Linha Bonita
Solanaceae	Solanum	americanum	Mill.	PACA	Herbarium sheet	143765	109576	47090	PACA047090	Rambo, B.		s.n.			15	5	1950				Brazil	Rio Grande do Sul	Porto Alegre		Vila Manresa	In incultis			0	0	0	0			Brazil, Estado: Rio Grande do Sul, Porto Alegre: Vila Manresa
Solanaceae	Solanum	americanum	Mill.	PACA	Herbarium sheet	143766	109577	47208	PACA047208	Rambo, B.		s.n.			4	7	1950				Brazil	Rio Grande do Sul	Montenegro		Kappesberg	In incultis			0	0	0	0			Brazil, Estado: Rio Grande do Sul, Montenegro: Kappesberg
Solanaceae	Solanum	americanum	Mill.	NY	Herbarium sheet	143721	109532	NY00697473	697473	Ratter, J.A.	R.	4262			2	11	1978				Brazil	Distrito Federal	Brasília		Fazenda Agua Limpa (University of Brasília field station), near Vargem Bonita, c. 18 km. SSW of Brasília TV tower		weedy herb to ca. 60 cm; well-developed tap root; corollas white; ripe fruits black		-15.7797	-47.9294	0	0			Brazil, Estado: Distrito Federal, Brasília: Fazenda Agua Limpa (University of Brasília field station), near Vargem Bonita, c. 18 km. SSW of Brasília TV tower
Solanaceae	Solanum	americanum	Mill.	SMDB	Herbarium sheet	143337	109188	89		Rau, G.		s.n.			24	9	1935				Brazil	Rio Grande do Sul	Santa Maria						0	0	0	0			Brazil, Estado: Rio Grande do Sul, Santa Maria
Solanaceae	Solanum	americanum	Mill.	UPS	Herbarium sheet	80194	69990			Regnell, A.F.	III-	970			4	10	1869		holotype	Solanum tenellum Bitter [1]	Brazil	Minas Gerais		Caldas	Prope urbem Caldas		Florens fructibusque submaturis instructum		0	0	0	0			Brazil, Estado: Minas Gerais, Caldas: Prope urbem Caldas
Solanaceae	Solanum	americanum	Mill.	US	Herbarium sheet	80195	69990		US00027821	Regnell, A.F.	III-	970			4	10	1869		isotype	Solanum tenellum Bitter [1]	Brazil	Minas Gerais		Caldas	Prope urbem Caldas		Florens fructibusque submaturis instructum		0	0	0	0			Brazil, Estado: Minas Gerais, Caldas: Prope urbem Caldas
Solanaceae	Solanum	americanum	Mill.	ICN	Herbarium sheet	143545	109380	150169	ICN0150169	Rego, L.N.A.A.		6			16	1	2007				Brazil	Paraná	Londrina		UEL		Vaso 6. Doação do herbário UEL.		0	0	0	0			Brazil, Estado: Paraná, Londrina: UEL
Solanaceae	Solanum	americanum	Mill.	RB	Herbarium sheet	170896	131564	51336	RB00464348	Reitz, P.R.	c	72			20	10	1943				Brazil	Santa Catarina	Araranguá	Turvo		das plantacoes, vargem	terrestre; herva, 0.5 m; flor branca; fruto preto; medicinal e mui abundante	erva moura	0	0	0	0			Brazil, Estado: Santa Catarina, Araranguá, Turvo
Solanaceae	Solanum	americanum	Mill.	RB	Herbarium sheet	170879	131547	51337	RB00464296	Reitz, P.R.	C	693			10	6	1944				Brazil	Santa Catarina	Araranguá	Sombrio		lugares abandonados	erva 0.3 m; flor branca		0	0	10	0	ca.	10	Brazil, Estado: Santa Catarina, Araranguá, Sombrio
Solanaceae	Solanum	americanum	Mill.	CORD	Herbarium sheet	69861	63164			Reitz, P.R.		871		Klein	7	8	1953				Brazil	Santa Catarina		Azambuja	Azambuja, Brusque		Flor branca		-27.114458	-48.920694	60	0		60	Brazil, Estado: Santa Catarina, Azambuja: Azambuja, Brusque
Solanaceae	Solanum	americanum	Mill.	NY	Herbarium sheet	169255	130267		669433	Reitz, P.R.		2173		Klein, R.	14	10	1954				Brazil	Santa Catarina			Mata da Cia, Hering, Blumenau	ao lado da estrada	erva; flroes branca		-26.912464	-49.075136	50	0		50	Brazil, Estado: Santa Catarina: Mata da Cia, Hering, Blumenau
Solanaceae	Solanum	americanum	Mill.	NY	Herbarium sheet	169256	130268		669432	Reitz, P.R.		6907		Klein, R.	1	8	1958				Brazil	Santa Catarina			Serra do Matador, Rio do Sul	na roça abandonada	erva; flores branca		0	0	500	0		500	Brazil, Estado: Santa Catarina: Serra do Matador, Rio do Sul
Solanaceae	Solanum	americanum	Mill.	CORD	Herbarium sheet	70100	63377		CORD00013107	Reitz, R.		464			27	4	1943				Brazil	Rio Grande do Sul		Leopoldo	S, Leopoldo, R.G. do Sul				-29.760778	-51.152167	0	0			Brazil, Estado: Rio Grande do Sul, Leopoldo: S, Leopoldo, R.G. do Sul
Solanaceae	Solanum	americanum	Mill.	RB	Herbarium sheet	171283	131910		RB00750036	Resgate, E.		196			22	9	2008				Brazil	Rondônia	Porto Velho		Ilha do Presídio.		Arbusto com fruto verde		0	0	0	0			Brazil, Estado: Rondônia, Porto Velho: Ilha do Presídio.
Solanaceae	Solanum	americanum	Mill.	MBM	Herbarium sheet	143637	109460	306071	MBM0306071	Ribas, O.S.		6840	B	Wasum, R. & Scur, L.	20	4	2005				Brazil	Paraná	Mallet		Rio Bonito.		Ereta, 60cm, flor alva, fruto imaturo. Orla da floresta ombrófila mista. Unicata.		0	0	0	0			Brazil, Estado: Paraná, Mallet: Rio Bonito.
Solanaceae	Solanum	americanum	Mill.	MO	Herbarium sheet	119041	94070	2481522	MO-1352024	Ribeiro, B.G.S.		1391			28	6	1976				Brazil	Pará			Serra dos Carajás.		Planta de 10cm. Frutos verdes.		0	0	0	0			Brazil, Estado: Pará: Serra dos Carajás.
Solanaceae	Solanum	americanum	Mill.	BM	Herbarium sheet	26484	27139		BM000935190	Ridley, H.N.		77		Lea, T.S. & Ramage, G.A.	3	9	1887				Brazil				Fernando do Noronha. Near a cottage between Pedras Pretas and Pt Noir.		Fls. white.		0	0	0	0			Brazil: Fernando do Noronha. Near a cottage between Pedras Pretas and Pt Noir.
Solanaceae	Solanum	americanum	Mill.	BM	Herbarium sheet	26490	27145		BM000935195	Ridley, H.N.		s.n.		Lea, T.S. & Ramage, G.A.	25	7	1887				Brazil	Pernambuco			Pernambuco. [Unclear: 'Rio'?] Jacare. Parte [illegible] Uchoa.	Woods.	Shrubby, flowers white.		0	0	0	0			Brazil, Estado: Pernambuco: Pernambuco. [Unclear: 'Rio'?] Jacare. Parte [illegible] Uchoa.
Solanaceae	Solanum	americanum	Mill.	NY	Herbarium sheet	143683	109496	NY00669463	669463	Riedel, L.		402	[b]		1	10	1821				Brazil	Bahia	Ilhéus		'pr. Ilheos'	in cultis			-14.7892	-39.0492	0	0			Brazil, Estado: Bahia, Ilhéus: 'pr. Ilheos'
Solanaceae	Solanum	americanum	Mill.	NY	Herbarium sheet	143684	109496	NY00669464	669464	Riedel, L.		402	[b]		1	10	1821				Brazil	Bahia	Ilhéus		'pr. Ilheos'	in cultis			-14.7892	-39.0492	0	0			Brazil, Estado: Bahia, Ilhéus: 'pr. Ilheos'
Solanaceae	Solanum	americanum	Mill.	NY	Herbarium sheet	80019	69951	NY00852776	852776	Riedel, L.		s.n.			0	0	1821				Brazil				Cabo Frio.	Arinosis maritimis.			0	0	0	0			Brazil: Cabo Frio.
Solanaceae	Solanum	americanum	Mill.	NY	Herbarium sheet	143662	109480	NY00669443	669443	Rocha e Silva, I.		63			1	3	1951				Brazil	Rio de Janeiro	Petrópolis		Road to Fazenda Inglêsa.				-22.505	-43.1783	0	0			Brazil, Estado: Rio de Janeiro, Petrópolis: Road to Fazenda Inglêsa.
Solanaceae	Solanum	americanum	Mill.	CEPEC	Herbarium sheet	143314	109166	130322		Rocha, E.A.		1722			0	0	0				Brazil	Bahia	Itapé		Nas margesn do Rio Cachoeira, próximo a ponte.	Mata. Na margem do rio	Erva aquática, fixa, ca. 30-50cm.		0	0	3	3		03-Mar	Brazil, Estado: Bahia, Itapé: Nas margesn do Rio Cachoeira, próximo a ponte.
Solanaceae	Solanum	americanum	Mill.	RB	Herbarium sheet	170884	131552	444427	RB00492923	Rodarte, A.		2	E		23	8	2007				Brazil	Rio de Janeiro	Itaboraí		entre os Rios Caceribu e Macacu	graminea sombreada por Mangifera indica			-22.659361	-42.890139	0	0			Brazil, Estado: Rio de Janeiro, Itaboraí: entre os Rios Caceribu e Macacu
Solanaceae	Solanum	americanum	Mill.	MAC	Herbarium sheet	143351	109202	7378		Rodrigues, M.N.		s.n.			17	7	1984				Brazil	Alagoas	Cacimbinhas		Lagoa do Girau.		Erva Medicinal.HABITAT:Caatinga arbustiva;		0	0	0	0			Brazil, Estado: Alagoas, Cacimbinhas: Lagoa do Girau.
Solanaceae	Solanum	americanum	Mill.	MO	Herbarium sheet	119045	94074	2481519	MO-1352025	Rosa, N.A.		434			6	8	1975				Brazil	Rondônia			Margem esquerda do Rio Urupá.		Arbusto de 1m. Quando maduro os frutos, são de cor roxa.		0	0	0	0			Brazil, Estado: Rondônia: Margem esquerda do Rio Urupá.
Solanaceae	Solanum	americanum	Mill.	CORD	Herbarium sheet	69870	63173		CORD00012883	Rosa, N.A.		2189		Santos, N.R.	27	6	1977				Brazil	Mato Grosso		Rio Juruena	Margem direita do R[io] Juruenz	Arradores do campo de aviacao, floresta de capoeira	Arbusto de 1 m, frutos maduros escuros		0	0	0	0			Brazil, Estado: Mato Grosso, Rio Juruena: Margem direita do R[io] Juruenz
Solanaceae	Solanum	americanum	Mill.	INPA	Herbarium sheet	143259	63173		INPA0078999	Rosa, N.A.		2189		Santos, N.R.	27	6	1977				Brazil	Mato Grosso		Rio Juruena	Margem direita do R[io] Juruenz	Arradores do campo de aviacao, floresta de capoeira	Arbusto de 1 m, frutos maduros escuros		0	0	0	0			Brazil, Estado: Mato Grosso, Rio Juruena: Margem direita do R[io] Juruenz
Solanaceae	Solanum	americanum	Mill.	NY	Herbarium sheet	169230	63173		697132	Rosa, N.A.		2189		Santos, N.R.	27	6	1977				Brazil	Mato Grosso		Rio Juruena	Margem direita do R[io] Juruenz	Arradores do campo de aviacao, floresta de capoeira	Arbusto de 1 m, frutos maduros escuros		0	0	0	0			Brazil, Estado: Mato Grosso, Rio Juruena: Margem direita do R[io] Juruenz
Solanaceae	Solanum	americanum	Mill.	NY	Herbarium sheet	169231	63173		697134	Rosa, N.A.		2189		Santos, N.R.	27	6	1977				Brazil	Mato Grosso		Rio Juruena	Margem direita do R[io] Juruenz	Arradores do campo de aviacao, floresta de capoeira	Arbusto de 1 m, frutos maduros escuros		0	0	0	0			Brazil, Estado: Mato Grosso, Rio Juruena: Margem direita do R[io] Juruenz
Solanaceae	Solanum	americanum	Mill.	RB	Herbarium sheet	170798	63173	186412	RB00464199	Rosa, N.A.		2189		Santos, N.R.	27	6	1977				Brazil	Mato Grosso		Rio Juruena	Margem direita do R[io] Juruenz	Arradores do campo de aviacao, floresta de capoeira	Arbusto de 1 m, frutos maduros escuros		0	0	0	0			Brazil, Estado: Mato Grosso, Rio Juruena: Margem direita do R[io] Juruenz
Solanaceae	Solanum	americanum	Mill.	CORD	Herbarium sheet	69898	63199		CORD00012906	Rosa, N.A.		3548		Nascimento, O.C.	24	9	1979				Brazil	Roraima		Cordilheira Paracaima	T.F. de Roraima, as proximidades da divisa com a Venezuela, km 11-2 do marco BV-9, Cordilheira Paracaima		Arbusto pequeno de 90 cm de alt., frute maduro escuro.		4.083333	-61.5	0	0			Brazil, Estado: Roraima, Cordilheira Paracaima: T.F. de Roraima, as proximidades da divisa com a Venezuela, km 11-2 do marco BV-9, Cordilheira Paracaima
Solanaceae	Solanum	americanum	Mill.	NY	Herbarium sheet	143269	63199	NY00697133	697133	Rosa, N.A.		3548		Nascimento, O.C.	24	9	1979				Brazil	Roraima		Cordilheira Paracaima	T.F. de Roraima, as proximidades da divisa com a Venezuela, km 11-2 do marco BV-9, Cordilheira Paracaima		Arbusto pequeno de 90 cm de alt., frute maduro escuro.		4.083333	-61.5	0	0			Brazil, Estado: Roraima, Cordilheira Paracaima: T.F. de Roraima, as proximidades da divisa com a Venezuela, km 11-2 do marco BV-9, Cordilheira Paracaima
Solanaceae	Solanum	americanum	Mill.	HAS	Herbarium sheet	143342	109193	1855		Rosa, Z.M.		s.n.			13	5	1975				Brazil	Rio Grande do Sul	Viamão		Lagoa de Tarumã		flores brancas; frutos pretos		0	0	0	0			Brazil, Estado: Rio Grande do Sul, Viamão: Lagoa de Tarumã
Solanaceae	Solanum	americanum	Mill.	INPA	Herbarium sheet	143581	109410	124887	INPA0124887	Rosas, A.		30			25	10	1983				Brazil	Acre	Rio Branco		Campus Universitário. Capoeira de terra firme.		Arbusto de 70 cm. Flor azulada com estames amarelos, frutos verdes com cálice persistente.		0	0	0	0			Brazil, Estado: Acre, Rio Branco: Campus Universitário. Capoeira de terra firme.
Solanaceae	Solanum	americanum	Mill.	MO	Herbarium sheet	119047	109414	5862548	MO-1127693	Rosas, A.		310		Santos, J.L. dos; Campbell, D. & Coelho, D.	13	9	1985				Brazil	Acre	Cruzeiro do Sul		BR-364 (C. do Sul a Tarauacá, km 40.) Iina nº 01.	Campo aberto, terra firme, solo argiloso.	Erva com 60 cm de altura. Flores brancas c/ estames alaranjados.		-7.6311	-72.6697	0	0			Brazil, Estado: Acre, Cruzeiro do Sul: BR-364 (C. do Sul a Tarauacá, km 40.) Iina nº 01.
Solanaceae	Solanum	americanum	Mill.	INPA	Herbarium sheet	143585	109414	169976	INPA0169976	Rosas, A.		310		Santos, J.L. dos; Campbell, D. & Coelho, D.	13	9	1985				Brazil	Acre	Cruzeiro do Sul		BR-364 (C. do Sul a Tarauacá, km 40.) Iina nº 01.	Campo aberto, terra firme, solo argiloso.	Erva com 60 cm de altura. Flores brancas c/ estames alaranjados.		-7.6311	-72.6697	0	0			Brazil, Estado: Acre, Cruzeiro do Sul: BR-364 (C. do Sul a Tarauacá, km 40.) Iina nº 01.
Solanaceae	Solanum	americanum	Mill.	NY	Herbarium sheet	143586	109414	NY00697137	697137	Rosas, A.		310		Santos, J.L. dos; Campbell, D. & Coelho, D.	13	9	1985				Brazil	Acre	Cruzeiro do Sul		BR-364 (C. do Sul a Tarauacá, km 40.) Iina nº 01.	Campo aberto, terra firme, solo argiloso.	Erva com 60 cm de altura. Flores brancas c/ estames alaranjados.		-7.6311	-72.6697	0	0			Brazil, Estado: Acre, Cruzeiro do Sul: BR-364 (C. do Sul a Tarauacá, km 40.) Iina nº 01.
Solanaceae	Solanum	americanum	Mill.	RB	Herbarium sheet	170801	109414	312000	RB00464237	Rosas, A.		310		Santos, J.L. dos; Campbell, D. & Coelho, D.	13	9	1985				Brazil	Acre	Cruzeiro do Sul		BR-364 (C. do Sul a Tarauacá, km 40.) Iina nº 01.	Campo aberto, terra firme, solo argiloso.	Erva com 60 cm de altura. Flores brancas c/ estames alaranjados.		-7.6311	-72.6697	0	0			Brazil, Estado: Acre, Cruzeiro do Sul: BR-364 (C. do Sul a Tarauacá, km 40.) Iina nº 01.
Solanaceae	Solanum	americanum	Mill.	MO	Herbarium sheet	119048	94077	5905973	MO-1350897	Rossato, M.		3339			24	10	1987				Brazil	Rio Grande do Sul			RS-Caxias do Sul-Conceicão.		Arbusto na mata.		0	0	750	0		750	Brazil, Estado: Rio Grande do Sul: RS-Caxias do Sul-Conceicão.
Solanaceae	Solanum	americanum	Mill.	MO	Herbarium sheet	134387	94077	5903764	MO-1350918	Rossato, M.		3339			24	10	1987				Brazil	Rio Grande do Sul			RS-Caxias do Sul-Conceicão.		Arbusto na mata.		0	0	750	0		750	Brazil, Estado: Rio Grande do Sul: RS-Caxias do Sul-Conceicão.
Solanaceae	Solanum	americanum	Mill.	F	Herbarium sheet	137083	94077	2049599		Rossato, M.		3339			24	10	1987				Brazil	Rio Grande do Sul			RS-Caxias do Sul-Conceicão.		Arbusto na mata.		0	0	750	0		750	Brazil, Estado: Rio Grande do Sul: RS-Caxias do Sul-Conceicão.
Solanaceae	Solanum	americanum	Mill.	NY	Herbarium sheet	169225	94077		669416	Rossato, M.		3339			24	10	1987				Brazil	Rio Grande do Sul			RS-Caxias do Sul-Conceicão.		Arbusto na mata.		0	0	750	0		750	Brazil, Estado: Rio Grande do Sul: RS-Caxias do Sul-Conceicão.
Solanaceae	Solanum	americanum	Mill.	MO	Herbarium sheet	119049	94078	5903766	MO-1350917	Rossato, M.		3480			0	0	0				Brazil	Rio Grande do Sul			Garibaldi-marcorrama-Vila Santana		Arbusto-á beira da mata-flores brancas.		0	0	700	0		700	Brazil, Estado: Rio Grande do Sul: Garibaldi-marcorrama-Vila Santana
Solanaceae	Solanum	americanum	Mill.	ICN	Herbarium sheet	143449	109290	92738	ICN0092738	Rossoni, M.G.		133			24	3	1989				Brazil	Rio Grande do Sul	Arroio do Sal		Praia de Rondinha Velha		Erva.		0	0	0	0			Brazil, Estado: Rio Grande do Sul, Arroio do Sal: Praia de Rondinha Velha
Solanaceae	Solanum	americanum	Mill.	ICN	Herbarium sheet	143448	109289	92737	ICN0092737	Rossoni, M.G.		633			16	3	1991				Brazil	Rio Grande do Sul	Arroio do Sal		Rondinha Velha				0	0	0	0			Brazil, Estado: Rio Grande do Sul, Arroio do Sal: Rondinha Velha
Solanaceae	Solanum	americanum	Mill.	P	Herbarium sheet	17857	18624		P00325622	Saint-Hilaire, A. de		s.n.			0	0	1816				Brazil	Rio de Janeiro			[locality doubtful on label]				0	0	0	0			Brazil, Estado: Rio de Janeiro: [locality doubtful on label]
Solanaceae	Solanum	americanum	Mill.	ALCB	Herbarium sheet	143361	109211	20223		Sales, S.		s.n.		Alunos de Botânica III	10	6	1988				Brazil	Bahia	Salvador		Brotas-Engenho Velho.		Folhas membranáceas; Flores brancas pequenas; Frutos baga.		0	0	0	0			Brazil, Estado: Bahia, Salvador: Brotas-Engenho Velho.
Solanaceae	Solanum	americanum	Mill.	G-DC	Herbarium sheet	75451	67199			Salzmann, P.		391			0	0	1830				Brazil	Bahia			circa Bahia				0	0	0	0			Brazil, Estado: Bahia: circa Bahia
Solanaceae	Solanum	americanum	Mill.	BM	Herbarium sheet	25784	26439		BM000934989	Salzmann, P.		3855			0	0	0				Brazil	Bahia			Environs de Bahia.				0	0	0	0			Brazil, Estado: Bahia: Environs de Bahia.
Solanaceae	Solanum	americanum	Mill.	RB	Herbarium sheet	170874	131542	82938	RB00464243	Sampaio, A.F.		8955			0	3	1940				Brazil	Rio de Janeiro		São João de Bani		borde de mata	arbusto 2 m; flores alvas	erva moura	0	0	0	0			Brazil, Estado: Rio de Janeiro, São João de Bani
Solanaceae	Solanum	americanum	Mill.	ASE	Herbarium sheet	143377	109225	18484	ASE0024995	Santos, L.A.S.		310			19	8	2010				Brazil	Sergipe	Lagarto		Colonia Treze, Mata do Poção		Erva de aproximadamente 1m. de altura, pétalas brancas, sépalas verdes, estames amarelos, frutos imaturos verde, quando maduros enegrecidos.; Erva de aproximadamente 1m. de altura, pétalas brancas, sépalas verdes, estames amarelos, fr		-10.918056	-37.65	0	0			Brazil, Estado: Sergipe, Lagarto: Colonia Treze, Mata do Poção
Solanaceae	Solanum	americanum	Mill.	INPA	Herbarium sheet	143577	109408	111691	INPA0111691	Santos, T.S. dos		3379			9	11	1978				Brazil	Bahia	Almadima		Faz. Beija-Flor, ramal c/ entrada no km 3 da rod. Almadina. Floresta Azul. Final do ramal. Plantação de cacau.	Plantação de cacau	Subarbusto de 80 cm de alt. Flores cremes, frutos imaturos, verdes.		0	0	0	0			Brazil, Estado: Bahia, Almadima: Faz. Beija-Flor, ramal c/ entrada no km 3 da rod. Almadina. Floresta Azul. Final do ramal. Plantação de cacau.
Solanaceae	Solanum	americanum	Mill.	CEPEC	Herbarium sheet	143578	109408	14807		Santos, T.S. dos		3379			9	11	1978				Brazil	Bahia	Almadima		Faz. Beija-Flor, ramal c/ entrada no km 3 da rod. Almadina. Floresta Azul. Final do ramal. Plantação de cacau.	Plantação de cacau	Subarbusto de 80 cm de alt. Flores cremes, frutos imaturos, verdes.		0	0	0	0			Brazil, Estado: Bahia, Almadima: Faz. Beija-Flor, ramal c/ entrada no km 3 da rod. Almadina. Floresta Azul. Final do ramal. Plantação de cacau.
Solanaceae	Solanum	americanum	Mill.	HUCS	Herbarium sheet	143280	109132	28378		Sartori, M.		97			3	5	2006				Brazil	Paraná	São Mateus do Sul		Minas Xisto, orla da mata, no campo.				0	0	0	0			Brazil, Estado: Paraná, São Mateus do Sul: Minas Xisto, orla da mata, no campo.
Solanaceae	Solanum	americanum	Mill.	RB	Herbarium sheet	171354	131981		RB00827963	Saueressig, D.		1909			22	4	2013				Brazil	Paraná	Goioxim		Conglomerado 183 Subunidade 2. UTM 22 J 397236 E 72122517 N.		Herbácea, com flores e frutos		0	0	0	0			Brazil, Estado: Paraná, Goioxim: Conglomerado 183 Subunidade 2. UTM 22 J 397236 E 72122517 N.
Solanaceae	Solanum	americanum	Mill.	INPA	Herbarium sheet	143590	109417	208225	INPA0208225	Scarda, F.M.		27			22	1	2001				Brazil	Amazonas			Uarini. Em frente à comunidade de São Francisco do Aiucá.	Ambiente de lama de baixa altitude.	Planta com flores amarelo-claro, frutos pretos quando maduros e verdes quando imaturos.		-2.783333	-65.133333	0	0			Brazil, Estado: Amazonas: Uarini. Em frente à comunidade de São Francisco do Aiucá.
Solanaceae	Solanum	americanum	Mill.	RB	Herbarium sheet	171289	131916		RB01100770	Scatigna, A.V.		863			1	7	2015				Brazil	São Paulo	Nova Odessa		Instituto de Zootecnia. Fragmento 2.		Arbusto, ca. 1,5 m. Cálice verde; corola branca; anteras amarelas; frutos imaturos verdes, amduros pretos		0	0	602	0		602	Brazil, Estado: São Paulo, Nova Odessa: Instituto de Zootecnia. Fragmento 2.
Solanaceae	Solanum	americanum	Mill.	W	Herbarium sheet	154892	118786	1811		Schott, A.C.V.		5410			0	0	0	s.d.			Brazil				sin. loc.				0	0	0	0			Brazil: sin. loc.
Solanaceae	Solanum	americanum	Mill.	W	Herbarium sheet	154893	118786	1809		Schott, A.C.V.		5410			0	0	0	s.d.			Brazil				sin. loc.				0	0	0	0			Brazil: sin. loc.
Solanaceae	Solanum	americanum	Mill.	W	Herbarium sheet	154894	118786	1810		Schott, A.C.V.		5410			0	0	0	s.d.			Brazil				sin. loc.				0	0	0	0			Brazil: sin. loc.
Solanaceae	Solanum	americanum	Mill.	ICN	Herbarium sheet	143414	109255	212	ICN0000212	Schultz, A.R.		212			21	7	1938				Brazil	Rio Grande do Sul	São Leopoldo						0	0	0	0			Brazil, Estado: Rio Grande do Sul, São Leopoldo
Solanaceae	Solanum	americanum	Mill.	ICN	Herbarium sheet	143415	109256	1071	ICN0001071	Schultz, A.R.		1071			0	10	1952				Brazil	Rio Grande do Sul	Bento Gonçalves						0	0	0	0			Brazil, Estado: Rio Grande do Sul, Bento Gonçalves
Solanaceae	Solanum	americanum	Mill.	ICN	Herbarium sheet	143418	109259	4019	ICN0004019	Schultz, A.R.		4019			18	11	1966				Brazil	Rio Grande do Sul	Porto Alegre		Ipanema				0	0	0	0			Brazil, Estado: Rio Grande do Sul, Porto Alegre: Ipanema
Solanaceae	Solanum	americanum	Mill.	ICN	Herbarium sheet	143424	109265	7802	ICN0007802	Schultz, A.R.		7802			6	9	1970				Brazil	Rio Grande do Sul	Gramado				Jardim.		0	0	0	0			Brazil, Estado: Rio Grande do Sul, Gramado
Solanaceae	Solanum	americanum	Mill.	ICN	Herbarium sheet	143423	109264	7734	ICN0007734	Schultz, A.R.		s.n.		Baptista, L.	20	6	1970				Brazil	Rio Grande do Sul	Torres				Butiazal		0	0	0	0			Brazil, Estado: Rio Grande do Sul, Torres
Solanaceae	Solanum	americanum	Mill.	PACA	Herbarium sheet	143767	109578	48384	PACA048384	Sehnem, A.		2070			4	9	1954				Brazil	Rio Grande do Sul	Montenegro		Kappesberg	In incultis			0	0	0	0			Brazil, Estado: Rio Grande do Sul, Montenegro: Kappesberg
Solanaceae	Solanum	americanum	Mill.	K	Herbarium sheet	27261	27915		K000196566	Sellow, F.		s.n.			0	0	0				Brazil								0	0	0	0			Brazil
Solanaceae	Solanum	americanum	Mill.	NY	Herbarium sheet	169259	130271		722960	Sendulsky, T.		472			2	12	1966				Brazil	São Paulo			capital, 10 km S do centro da cidade, arrendores do Instituto de Botânica, Parque do Estado				-23.647107	-46.619739	0	0			Brazil, Estado: São Paulo: capital, 10 km S do centro da cidade, arrendores do Instituto de Botânica, Parque do Estado
Solanaceae	Solanum	americanum	Mill.	RB	Herbarium sheet	170796	130271	271935	RB00464351	Sendulsky, T.		472			2	12	1966				Brazil	São Paulo			capital, 10 km S do centro da cidade, arrendores do Instituto de Botânica, Parque do Estado				-23.647107	-46.619739	0	0			Brazil, Estado: São Paulo: capital, 10 km S do centro da cidade, arrendores do Instituto de Botânica, Parque do Estado
Solanaceae	Solanum	americanum	Mill.	HUEM	Herbarium sheet	143363	109213	8279		Shimabukuro, E.		s.n.			18	6	1988				Brazil	Paraná	Londrina		sítio Água do Piriquito		Arbusto com cerca de 0,8 a 1 m. de altura; flores brancas; beira da mata		0	0	0	0			Brazil, Estado: Paraná, Londrina: sítio Água do Piriquito
Solanaceae	Solanum	americanum	Mill.	FUEL	Herbarium sheet	143364	109213	6397		Shimabukuro, E.		s.n.			18	6	1988				Brazil	Paraná	Londrina		sítio Água do Piriquito		Arbusto com cerca de 0,8 a 1 m. de altura; flores brancas; beira da mata		0	0	0	0			Brazil, Estado: Paraná, Londrina: sítio Água do Piriquito
Solanaceae	Solanum	americanum	Mill.	ICN	Herbarium sheet	143558	109392	190055	ICN0190055	Silva Filho, P.J.S.		716			26	8	2008				Brazil	Rio Grande do Sul	Viamão		Bairro Tarumã região de entorno do Lago Tarumã.				-30.068611	-51.017778	58	58		58 - 58	Brazil, Estado: Rio Grande do Sul, Viamão: Bairro Tarumã região de entorno do Lago Tarumã.
Solanaceae	Solanum	americanum	Mill.	NY	Herbarium sheet	169254	130266		719820	Silva Neto, S.J.		981		et al.	28	8	1997				Brazil	Rio de Janeiro			Duque de Caixas, Reserva do Petrobras, estrada para a represa da CEDAE		arbusto heliofito ca 1 m; folhas breve discoloras membranaceas; flores com calice e corola branca; frutos inmaturos verdes		-22.516667	-43.266667	60	0		60	Brazil, Estado: Rio de Janeiro: Duque de Caixas, Reserva do Petrobras, estrada para a represa da CEDAE
Solanaceae	Solanum	americanum	Mill.	RB	Herbarium sheet	170977	131645	357654	RB00477133	Silva Neto, S.J.		1021		et al.	27	9	1997				Brazil	Rio de Janeiro	Itatiaia	Parque Nacional do Itatiaia	proximadades do Abrigo III		erva heliófila ca. 30 cm; folhas breve discolores membranáceas; botões alvo-esverdeados; flores com corola alva		-22.333333	-44.666667	1000	0		1000	Brazil, Estado: Rio de Janeiro, Itatiaia, Parque Nacional do Itatiaia: proximadades do Abrigo III
Solanaceae	Solanum	americanum	Mill.	ASE	Herbarium sheet	143373	109221	8832	ASE0018255	Silva, ?		60			21	7	2006				Brazil	Paraíba	Sobrado		Propriedade particular do senhor Manoel - Granja B		erva. 60. cm. pétalas alvas, frutos verdes globosos.; erva. 60. cm. pétalas alvas, frutos verdes globosos.; Campo próximo a um lago		-7.189444	-35.225	0	0			Brazil, Estado: Paraíba, Sobrado: Propriedade particular do senhor Manoel - Granja B
Solanaceae	Solanum	americanum	Mill.	ASE	Herbarium sheet	143375	109223	15702	ASE0022867	Silva, A.C.C.		134			28	11	2009				Brazil	Sergipe	Canindé de São Francisco		Unid. de Conser. Monumento Natural Grota do Angico		Erva, folhas simples, opostas, margem inteira, diclamídea, flor não vistosa com 5 pétalas brancas e com anteras poricidas, fruto cor verde.; Erva, folhas simples, opostas, margem inteira, diclamídea, flor não vistosa com 5 pétalas bra		-9.66	-37.789167	0	0			Brazil, Estado: Sergipe, Canindé de São Francisco: Unid. de Conser. Monumento Natural Grota do Angico
Solanaceae	Solanum	americanum	Mill.	RB	Herbarium sheet	171265	131892		RB01188968	Silva, C.A.S.		18			1	8	2009				Brazil	Minas Gerais	Caputira		Fazendas Dutra-Santa Helena.				0	0	0	0			Brazil, Estado: Minas Gerais, Caputira: Fazendas Dutra-Santa Helena.
Solanaceae	Solanum	americanum	Mill.	HUEFS	Herbarium sheet	143413	109254	189763	HUEFS0189763	Silva, E.M.G.B.		20			30	10	2012				Brazil	Bahia	Salvador		Ilha de Maré - Praia Grande.		Beira de praia.		-12.95	-38.333333	0	0			Brazil, Estado: Bahia, Salvador: Ilha de Maré - Praia Grande.
Solanaceae	Solanum	americanum	Mill.	RB	Herbarium sheet	171303	131930		RB00464382	Silva, G.P. da		2259			15	2	1994				Brazil	Distrito Federal	Brasília				Erva ereta, flor branca, fruto negro. Ocasional.		0	0	0	0			Brazil, Estado: Distrito Federal, Brasília
Solanaceae	Solanum	americanum	Mill.	MO	Herbarium sheet	134605	102006	5903565	MO-1350913	Silva, J.M.		147		Cordeiro, J.	31	7	1986				Brazil	Paraná			Rio Miringuava ( mun S. José dos Pinhais)		Sublenhosa 70 cm, flor alvescente. Capoeira.		0	0	0	0			Brazil, Estado: Paraná: Rio Miringuava ( mun S. José dos Pinhais)
Solanaceae	Solanum	americanum	Mill.	NY	Herbarium sheet	169250	130262		697145	Silva, J.S.		32			4	6	1973				Brazil	Mato Grosso			Miranda, sede da Fazenda, 6 km ao SSE	pantanal	plant 50 cm; flores brancas		-20.235958	-56.375104	80	200		80 - 200	Brazil, Estado: Mato Grosso: Miranda, sede da Fazenda, 6 km ao SSE
Solanaceae	Solanum	americanum	Mill.	CEPEC	Herbarium sheet	143321	109173	75905		Silva, L.A.M.		3509			0	0	0				Brazil	Bahia	Ilhéus		Km 16 da BR-415. Campus da UESC, prox. ao arboreto/palmoreto.	Mata. Solo argiloso	Erva não hidrófita		-14.8	-39.166667	40	40		40 - 40	Brazil, Estado: Bahia, Ilhéus: Km 16 da BR-415. Campus da UESC, prox. ao arboreto/palmoreto.
Solanaceae	Solanum	americanum	Mill.	ICN	Herbarium sheet	143465	109306	111263	ICN0111263	Silva, M.M.		s.n.			25	4	1985				Brazil	Rio Grande do Sul	Santa Vitória do Palmar				Beira de estrada		0	0	0	0			Brazil, Estado: Rio Grande do Sul, Santa Vitória do Palmar
Solanaceae	Solanum	americanum	Mill.	RB	Herbarium sheet	171302	131929		RB00464200	Silva, N.C.B.		47			0	7	2005				Brazil	Bahia	Rio de Contas				Erva ereta com ca. 50 cm de alt. Folhas membranáceas; flores pequenas amareladas; fruto baga roxo escuro, suculento.		0	0	0	0			Brazil, Estado: Bahia, Rio de Contas
Solanaceae	Solanum	americanum	Mill.	RB	Herbarium sheet	171286	131913		RB00775810	Silva, S.J.		981			28	8	1997				Brazil	Rio de Janeiro	Duque de Caxias		Estrada para a represa da CEDAE. Reserva da Petrobras		Arbusto heliófito, ca. 1.0m de altura; folhas breve discolores membranáceas; flores com cálice e corola branca; frutos imaturos verdes.		-22.516667	-43.233333	60	0		60	Brazil, Estado: Rio de Janeiro, Duque de Caxias: Estrada para a represa da CEDAE. Reserva da Petrobras
Solanaceae	Solanum	americanum	Mill.	MBM	Herbarium sheet	143634	109457	234817	MBM0234817	Silva, S.M.		1646		et al.	0	0	0				Brazil	Paraná	Castro		Rio Cunhaporanga				0	0	0	0			Brazil, Estado: Paraná, Castro: Rio Cunhaporanga
Solanaceae	Solanum	americanum	Mill.	ICN	Herbarium sheet	143497	109334	118966	ICN0118966	Silveira, G.H.		493			27	5	2006				Brazil	Rio Grande do Sul	Barra do Ribeiro						0	0	0	0			Brazil, Estado: Rio Grande do Sul, Barra do Ribeiro
Solanaceae	Solanum	americanum	Mill.	RB	Herbarium sheet	170978	131646	592767	RB00835234	Silveira, M.		4176		Oliveira, E.C.; Moraes, R.; Silva, H.G. & Batista, A.B.S.	6	12	2009				Brazil	Amazonas	Boca do Acre		Flona do Rio Purus, Rio Nauiní	floresta aluvial	erva 60 cm; flor branca; androceu amarelo; fruto imaturo verde		-8.277292	-67.851125	0	0			Brazil, Estado: Amazonas, Boca do Acre: Flona do Rio Purus, Rio Nauiní
Solanaceae	Solanum	americanum	Mill.	HAS	Herbarium sheet	143329	109180	81865		Silveira, N.		8387			2	9	1989				Brazil	Rio Grande do Sul	Caxias do Sul		A 3 km ao norte da cidade, no bairro Cruzeiro	Na capoeira	arbusto.		0	0	0	0			Brazil, Estado: Rio Grande do Sul, Caxias do Sul: A 3 km ao norte da cidade, no bairro Cruzeiro
Solanaceae	Solanum	americanum	Mill.	BM	Herbarium sheet	26496	27151		BM000935201	Smith, A.P.		s.n.			0	0	0				Brazil	Minas Gerais			Nova Lima, Morro Velho.	Wet stony wooded banks. Hot wet season.			0	0	914	0		914	Brazil, Estado: Minas Gerais: Nova Lima, Morro Velho.
Solanaceae	Solanum	americanum	Mill.	NY	Herbarium sheet	143654	109473	NY00669429	669429	Smith, L.B.		9725			1	1	1957				Brazil	Santa Catarina	Mondaí						-27.1031	-53.4017	200	300		200 - 300	Brazil, Estado: Santa Catarina, Mondaí
Solanaceae	Solanum	americanum	Mill.	MO	Herbarium sheet	119061	94090	1829224	MO-1389940	Smith, L.B.		12573		Reitz, P.R.	16	10	1964				Brazil	Santa Catarina			São Carlos: ruderal, Aguas de Prata.				-27.1	-53	200	300		200 - 300	Brazil, Estado: Santa Catarina: São Carlos: ruderal, Aguas de Prata.
Solanaceae	Solanum	americanum	Mill.	NY	Herbarium sheet	169229	94090		669430	Smith, L.B.		12573		Reitz, P.R.	16	10	1964				Brazil	Santa Catarina			São Carlos: ruderal, Aguas de Prata.				-27.1	-53	200	300		200 - 300	Brazil, Estado: Santa Catarina: São Carlos: ruderal, Aguas de Prata.
Solanaceae	Solanum	americanum	Mill.	INPA	Herbarium sheet	143566	109399	68669	INPA0068669	Smith, N.	B-	19			5	12	1973				Brazil	Pará			Gleba 3. lote 8, km 41 Marabá-Altamira, Transamazon. Second growth of 7 mnths after rice.	Field cut from primary forest.	Rare herb. 1 m high, flower white, small black pulpy fruit with numerous seeds.		0	0	0	0			Brazil, Estado: Pará: Gleba 3. lote 8, km 41 Marabá-Altamira, Transamazon. Second growth of 7 mnths after rice.
Solanaceae	Solanum	americanum	Mill.	ICN	Herbarium sheet	143478	109317	111277	ICN0111277	Sobral, M.		1780			0	0	0				Brazil	Rio Grande do Sul	Cachoeira do Sul				Erva.; Beira de mata.		0	0	0	0			Brazil, Estado: Rio Grande do Sul, Cachoeira do Sul
Solanaceae	Solanum	americanum	Mill.	ICN	Herbarium sheet	143434	109275	63449	ICN0063449	Sobral, M.		3334			15	11	1984				Brazil	Rio Grande do Sul	Uruguaiana		Arroio Imbaá		Erva, frutos imaturos; Beira de mata		0	0	0	0			Brazil, Estado: Rio Grande do Sul, Uruguaiana: Arroio Imbaá
Solanaceae	Solanum	americanum	Mill.	RB	Herbarium sheet	171309	131936		RB00495682	Sobrinho, F.A.		62			14	12	2006				Brazil	Rio de Janeiro	Nova Iguaçu		Vila do Tinguá, Entorno da ReBio do Tinguá; Sítio do Sr. Almir.		Erva hemiciofila ca. 50 cm; frutos verdes quando imaturos e preto quando maduro; conhecida no local como pimenta de sapo ou pimenta de galinha; uso medicinal		0	0	0	0			Brazil, Estado: Rio de Janeiro, Nova Iguaçu: Vila do Tinguá, Entorno da ReBio do Tinguá; Sítio do Sr. Almir.
Solanaceae	Solanum	americanum	Mill.	RB	Herbarium sheet	171378	132005		RB00933451	Souza, C.P. de		s.n.			10	9	1994				Brazil	São Paulo	Piracicaba				Porte 40-80cm, sem latecência, sem odor, plantas daninhas, invasoras.		0	0	0	0			Brazil, Estado: São Paulo, Piracicaba
Solanaceae	Solanum	americanum	Mill.	RB	Herbarium sheet	171325	131952		RB00982543	Souza, G.R.		1686			20	3	2015				Brazil	Rio de Janeiro	Barra do Piraí		FRAGMANTO DO CAMPUS UGB.		ERVA. CA. 0,60M. ALT. FLORES ALVAS E FRUTOS PRETOS QUANDO MADUROS.		-22.377778	-44.810278	0	0			Brazil, Estado: Rio de Janeiro, Barra do Piraí: FRAGMANTO DO CAMPUS UGB.
Solanaceae	Solanum	americanum	Mill.	ESA	Herbarium sheet	143402	109243		ESA035834	Souza, J.P.		1011		et al.	17	12	1996				Brazil	São Paulo	Cunha						0	0	0	0			Brazil, Estado: São Paulo, Cunha
Solanaceae	Solanum	americanum	Mill.	RB	Herbarium sheet	171306	131933		RB00836325	Souza, LOFde		102			21	5	1999				Brazil	Rio de Janeiro	Niterói		Parque Estadual da Serra da Tiririca, Enseada do Bananal.		Erva heliófila, folhas membranáceas discolores verdes; frutos carnosos de cor vermelha		0	0	0	0			Brazil, Estado: Rio de Janeiro, Niterói: Parque Estadual da Serra da Tiririca, Enseada do Bananal.
Solanaceae	Solanum	americanum	Mill.	INPA	Herbarium sheet	143589	109416	203253	INPA0203253	Souza, M.A.D. de		848			30	1	2000				Brazil	Amazonas	Alvarães		Estação Ecológica de Mamirauá, Reserva de Desenvolvimento Sustentável de Mamirauá		Frutos maduros negro-violáceos. Flores brancas com anteras amarelas.		0	0	0	0			Brazil, Estado: Amazonas, Alvarães: Estação Ecológica de Mamirauá, Reserva de Desenvolvimento Sustentável de Mamirauá
Solanaceae	Solanum	americanum	Mill.	NY	Herbarium sheet	169252	130264		2694812	Souza, R.S.		470		Moreira, R.S. & Silva, G.S.	6	5	2014				Brazil	Bahia	Piraí do Norte		BA-544, sentido Piraí do Norte a Gandú	margens da rodovia	herbácea; folhas simples, opostas, membranaceas, verde; frutos do tipo baga, verde quando inaturos e roxo quando maturos		-13.811667	-39.383056	0	0			Brazil, Estado: Bahia, Piraí do Norte: BA-544, sentido Piraí do Norte a Gandú
Solanaceae	Solanum	americanum	Mill.	ESA	Herbarium sheet	143401	109242		ESA011683	Souza, V.C.		3289		et al.	22	4	1993				Brazil	São Paulo	Itararé						0	0	0	0			Brazil, Estado: São Paulo, Itararé
Solanaceae	Solanum	americanum	Mill.	RB	Herbarium sheet	171318	131945		RB00938341	Souza, V.C.		4305			10	9	1993				Brazil	São Paulo	Itararé		Estação do IAC.		Erva, ca. 30cm alt.; pétalas alvas, anteras amarelas		-24.266667	-49.2	1200	0		1200	Brazil, Estado: São Paulo, Itararé: Estação do IAC.
Solanaceae	Solanum	americanum	Mill.	RB	Herbarium sheet	171240	131867		RB00938345	Souza, V.C.		12295			0	10	1994				Brazil	São Paulo	Paulo de Faria						0	0	0	0			Brazil, Estado: São Paulo, Paulo de Faria
Solanaceae	Solanum	americanum	Mill.	ESA	Herbarium sheet	143404	109245		ESA093958	Souza, V.C.		32004		Romão, G.O.; Rodrigues, C.D.N. & Dantas, A.P.T.	15	2	2006				Brazil	Paraná	Campina Grande do Sul		Estrada para Bocaiúva do Sul, cerca de 2 km de Campina Grande do Sul.	Floresta ombrófila densa mista montana. Borda.			0	0	0	0			Brazil, Estado: Paraná, Campina Grande do Sul: Estrada para Bocaiúva do Sul, cerca de 2 km de Campina Grande do Sul.
Solanaceae	Solanum	americanum	Mill.	ESA	Herbarium sheet	143403	109244		ESA037383	Souza, V.C.		s.n.		Leoni, L.S.; Souza, J.P. & Mazine, F.F.	2	9	1996				Brazil	Minas Gerais	Alto Caparaó						0	0	0	0			Brazil, Estado: Minas Gerais, Alto Caparaó
Solanaceae	Solanum	americanum	Mill.	NY	Herbarium sheet	143720	109531	NY00697470	697470	Sperling, C.R.		5653		Secco, R.S.; Condon, M.; Mesquita, A.; Ribeiro, B.G.S. & Marinho, L.R.	16	5	1982				Brazil	Pará			Serra dos Carajás; 2 km. west of AMZA camp N-5	scrubby vegetation on ferric rock outcrops			-6.07	-50.13	700	700		700 - 700	Brazil, Estado: Pará: Serra dos Carajás; 2 km. west of AMZA camp N-5
Solanaceae	Solanum	americanum	Mill.	PACA	Herbarium sheet	143779	109590	63201	PACA063201	Spies, A.		s.n.			0	0	1957				Brazil	Rio Grande do Sul	Uruguaiana			In incultis			0	0	0	0			Brazil, Estado: Rio Grande do Sul, Uruguaiana
Solanaceae	Solanum	americanum	Mill.	ICN	Herbarium sheet	143473	109313	111272	ICN0111272	Stehmann, J.R.		180			24	7	1983				Brazil	Santa Catarina	Florianópolis				Erva, 15-20cm		0	0	0	0			Brazil, Estado: Santa Catarina, Florianópolis
Solanaceae	Solanum	americanum	Mill.	ICN	Herbarium sheet	143485	109322	111284	ICN0111284	Stehmann, J.R.		192			11	9	1983				Brazil	Rio Grande do Sul	Tramandaí		Imbé		Arbusto, 1m, flores brancas		0	0	0	0			Brazil, Estado: Rio Grande do Sul, Tramandaí: Imbé
Solanaceae	Solanum	americanum	Mill.	ICN	Herbarium sheet	143474	109314	111273	ICN0111273	Stehmann, J.R.		270			25	9	1984				Brazil	Rio Grande do Sul	Caçapava do Sul		Guaritas				0	0	0	0			Brazil, Estado: Rio Grande do Sul, Caçapava do Sul: Guaritas
Solanaceae	Solanum	americanum	Mill.	UEC	Herbarium sheet	143794	109605	69732	UEC047276	Stehmann, J.R.		1553		Dutilh, J.H.A.	4	11	1994				Brazil	Santa Catarina	Bom Jardim da Serra		Estrada Bom Jardim p/ S. Joaquim, km 29.		Erva, em beira de estrada.		0	0	1300	1300		1300 - 1300	Brazil, Estado: Santa Catarina, Bom Jardim da Serra: Estrada Bom Jardim p/ S. Joaquim, km 29.
Solanaceae	Solanum	americanum	Mill.	UEC	Herbarium sheet	143797	109607	73447	UEC047282	Stehmann, J.R.		1616		Semir, J. & Dutilh, J.H.A.	22	7	1995				Brazil	Paraná	Quatro Barras		Estrada para o morro Anhangava.		Ruderal; corola branca.		0	0	0	0			Brazil, Estado: Paraná, Quatro Barras: Estrada para o morro Anhangava.
Solanaceae	Solanum	americanum	Mill.	RB	Herbarium sheet	171328	131955		RB00862297	Stehmann, J.R.		6162			20	6	2010				Brazil	Espírito Santo	Anchieta		Praia da Guanabara.		Erva; flores brancas, frutos púrpureos-escuros		-20.8	-40.6	0	0			Brazil, Estado: Espírito Santo, Anchieta: Praia da Guanabara.
Solanaceae	Solanum	americanum	Mill.	RB	Herbarium sheet	171259	131886		RB01220032	Stehmann, J.R.		6340			26	10	2014				Brazil	Minas Gerais	Catas Altas		RPRN Serra do Caraca, próximo da casa da Ponte, em área antropizada, na beira da estrada.				-20.098333	-43.490556	1236	0		1236	Brazil, Estado: Minas Gerais, Catas Altas: RPRN Serra do Caraca, próximo da casa da Ponte, em área antropizada, na beira da estrada.
Solanaceae	Solanum	americanum	Mill.	ICN	Herbarium sheet	143460	109301	111258	ICN0111258	Stehmann, J.R.		s.n.		Sobral, M.	5	1	1984				Brazil	Rio Grande do Sul	Viamão		Itapuã		Erva, ereta, 50cm; Beira de estrada		0	0	0	0			Brazil, Estado: Rio Grande do Sul, Viamão: Itapuã
Solanaceae	Solanum	americanum	Mill.	MBM	Herbarium sheet	143628	109451	234695	MBM0234695	Stellfeld, C.		1065			0	0	0				Brazil	Paraná	Curitiba		Country Clube				0	0	0	0			Brazil, Estado: Paraná, Curitiba: Country Clube
Solanaceae	Solanum	americanum	Mill.	MBM	Herbarium sheet	143621	109444	234688	MBM0234688	Stellfeld, C.		1202			0	0	0				Brazil	Paraná	Curitiba		Mercês				0	0	0	0			Brazil, Estado: Paraná, Curitiba: Mercês
Solanaceae	Solanum	americanum	Mill.	MBM	Herbarium sheet	143611	109434	182396	MBM0182396	Straube, F.		66			0	0	0				Brazil	Paraná	São José dos Pinhais		Guaricana				0	0	0	0			Brazil, Estado: Paraná, São José dos Pinhais: Guaricana
Solanaceae	Solanum	americanum	Mill.	MPUC	Herbarium sheet	143343	109194	1274		Strehl, T.		s.n.			15	4	1975				Brazil	Rio Grande do Sul	Porto Alegre						-30.019139	-51.237222	0	0			Brazil, Estado: Rio Grande do Sul, Porto Alegre
Solanaceae	Solanum	americanum	Mill.	RB	Herbarium sheet	171292	131919		RB00464286	Sucre, D.		1976			26	2	1967				Brazil	Rio de Janeiro	Rio de Janeiro		Alto da Boa Vista.		Crescendo em fresta na calzada, heliofila, flor branca, fruto verde.		0	0	0	0			Brazil, Estado: Rio de Janeiro, Rio de Janeiro: Alto da Boa Vista.
Solanaceae	Solanum	americanum	Mill.	F	Herbarium sheet	124391	96325	2079567		Sucre, D.		4952		Plowman, T.C. & Ichaso, C.L.	22	5	1969				Brazil	Rio de Janeiro	Guanabara	Monte Corcovado		umbrófila, crescendo em mata úmida	arbusto até 3 m; bagas de cor laranja		0	0	400	550		400 - 550	Brazil, Estado: Rio de Janeiro, Guanabara, Monte Corcovado
Solanaceae	Solanum	americanum	Mill.	RB	Herbarium sheet	170857	96325	163773	RB00464361	Sucre, D.		4952		Plowman, T.C. & Ichaso, C.L.	22	5	1969				Brazil	Rio de Janeiro	Guanabara	Monte Corcovado		umbrófila, crescendo em mata úmida	arbusto até 3 m; bagas de cor laranja		0	0	400	550		400 - 550	Brazil, Estado: Rio de Janeiro, Guanabara, Monte Corcovado
Solanaceae	Solanum	americanum	Mill.	RB	Herbarium sheet	171235	96325		RB00707246	Sucre, D.		4952		Plowman, T.C. & Ichaso, C.L.	22	5	1969				Brazil	Rio de Janeiro	Guanabara	Monte Corcovado		umbrófila, crescendo em mata úmida	arbusto até 3 m; bagas de cor laranja		0	0	400	550		400 - 550	Brazil, Estado: Rio de Janeiro, Guanabara, Monte Corcovado
Solanaceae	Solanum	americanum	Mill.	RB	Herbarium sheet	170872	131540	189844	RB00464207	Sucre, D.		6464		Santos, S.P.	6	3	1970				Brazil	Rio de Janeiro	Guanabara	Jacarepaguá		mangue de restinga	arbusto ca. 1.1 m; muito frecuente com meio de formacão de mangue (Rhizophora sp.); corola alba; fruto maduro de cor arroxeado		0	0	0	0			Brazil, Estado: Rio de Janeiro, Guanabara, Jacarepaguá
Solanaceae	Solanum	americanum	Mill.	RB	Herbarium sheet	171340	131967		RB00464185	Sucre, D.		7842			28	10	1971				Brazil	Rio de Janeiro	Rio de Janeiro		Restinga da Prainha.		Heliófila, ca. 50cm de altura. Floa alba		0	0	0	0			Brazil, Estado: Rio de Janeiro, Rio de Janeiro: Restinga da Prainha.
Solanaceae	Solanum	americanum	Mill.	RB	Herbarium sheet	171339	131966		RB00464239	Sucre, D.		9644			20	9	1972				Brazil	Rio de Janeiro			Estrada Rio Santos. perto da fazenda Modelo.		Heliófila, até 40 cm de altura, crescendo na beira da estrada, corola alba. Frutos ainda verdes.		0	0	0	0			Brazil, Estado: Rio de Janeiro: Estrada Rio Santos. perto da fazenda Modelo.
Solanaceae	Solanum	americanum	Mill.	RB	Herbarium sheet	170876	131544	160043	RB00464245	Sucre, D.		9680		Silva, J.F. da	4	10	1972				Brazil	Rio de Janeiro	Guanabara	Morro do Leme	Quartel Duque de Caxias	esp. SW; beira da estrada	heliófila, ca. 40 cm; corola alba; fruto maduro atropurpureo lucido		0	0	110	0	ca.	110	Brazil, Estado: Rio de Janeiro, Guanabara, Morro do Leme: Quartel Duque de Caxias
Solanaceae	Solanum	americanum	Mill.	MBM	Herbarium sheet	143635	109458	234822	MBM0234822	Taborda, I.		4			0	0	0				Brazil	Paraná	Curitiba		Centro Cívico				0	0	0	0			Brazil, Estado: Paraná, Curitiba: Centro Cívico
Solanaceae	Solanum	americanum	Mill.	RB	Herbarium sheet	171279	131906		RB00464187	Tales		s.n.			14	11	1980				Brazil	Minas Gerais			Caraça. Caminho dos Pinheiros.		Arbusto		0	0	0	0			Brazil, Estado: Minas Gerais: Caraça. Caminho dos Pinheiros.
Solanaceae	Solanum	americanum	Mill.	RB	Herbarium sheet	170880	131548	227994	RB00464282	Tamashiro, J.Y.		143		et al.	26	8	1980				Brazil	Minas Gerais		Pocos de Caldos			subarbusto 40 cm; fl. alvas; frutos maduros pretos		-21.838889	-46.564722	0	0			Brazil, Estado: Minas Gerais, Pocos de Caldos
Solanaceae	Solanum	americanum	Mill.	RB	Herbarium sheet	170881	131549	227996	RB00464280	Tamashiro, J.Y.		1009		et al.	21	5	1981				Brazil	Minas Gerais		Pocos de Caldos	Campo de Santa Rosalia		subarbusto; flores brancas; frutos pretos ou or de vinho		-21.838889	-46.564722	0	0			Brazil, Estado: Minas Gerais, Pocos de Caldos: Campo de Santa Rosalia
Solanaceae	Solanum	americanum	Mill.	W	Herbarium sheet	155181	119045	72997		Tamberlik, ?		s.n.			0	0	0	s.d.			Brazil				'Pl. Brasil occid.'				0	0	0	0			Brazil: 'Pl. Brasil occid.'
Solanaceae	Solanum	americanum	Mill.	UFP	Herbarium sheet	143816	109624	372	UFP000372	Tavares, S.		167			4	9	1953				Brazil	Rio Grande do Norte	Natal		Restinga da Limpa.		Erva rara. Fl. corola alva. Estames amarelos. DESC:Erva rara. Fl. corola alva. Estames amarelos.;		0	0	0	0			Brazil, Estado: Rio Grande do Norte, Natal: Restinga da Limpa.
Solanaceae	Solanum	americanum	Mill.	INPA	Herbarium sheet	143573	109405	104461	INPA0104461	Teixeira, L.O.A.		724		Fife, A.J.; McFarland, K.; Mota, C.D.A.; Santos, J.L. dos; Gomes, S.P. & Nelson,	24	5	1982				Brazil	Rondônia	Santa Bárbara		Rodovia BR-364, km 120. Capoeira em beira de estrada.	capoeira em beira da estrada	Erva de 50 cm de altura. Sépalas verdes corola branca, anteras amarelas, frutos imaturos verdes e maduros pretos.		-9.166667	-63.166667	0	0			Brazil, Estado: Rondônia, Santa Bárbara: Rodovia BR-364, km 120. Capoeira em beira de estrada.
Solanaceae	Solanum	americanum	Mill.	NY	Herbarium sheet	143574	109405	NY00697117	697117	Teixeira, L.O.A.		724		Fife, A.J.; McFarland, K.; Mota, C.D.A.; Santos, J.L. dos; Gomes, S.P. & Nelson,	24	5	1982				Brazil	Rondônia	Santa Bárbara		Rodovia BR-364, km 120. Capoeira em beira de estrada.	capoeira em beira da estrada	Erva de 50 cm de altura. Sépalas verdes corola branca, anteras amarelas, frutos imaturos verdes e maduros pretos.		-9.166667	-63.166667	0	0			Brazil, Estado: Rondônia, Santa Bárbara: Rodovia BR-364, km 120. Capoeira em beira de estrada.
Solanaceae	Solanum	americanum	Mill.	UEC	Herbarium sheet	143785	109596	71304	UEC033769	Teixeira, W.A.		25084			26	5	1994				Brazil	Minas Gerais	Itabirito		Pico do Itabirito	Coletada entre afloramentos de quartzito, Campo rupestre.	Sub-arbusto; flores brancas com estames amarelos, cerca de 8 mm de diâmetro; frutos amduros roxos, cerca de 6 mm de diâmetro.		0	0	0	0			Brazil, Estado: Minas Gerais, Itabirito: Pico do Itabirito
Solanaceae	Solanum	americanum	Mill.	MBM	Herbarium sheet	143597	109423	80486	MBM0080486	Tessmann, G.		1217			0	0	0				Brazil	Paraná	Paranaguá		Ilha do Mel				0	0	0	0			Brazil, Estado: Paraná, Paranaguá: Ilha do Mel
Solanaceae	Solanum	americanum	Mill.	MBM	Herbarium sheet	143627	109450	234694	MBM0234694	Tessmann, G.		2759			0	0	0				Brazil	Paraná			Florestal, estrada Curitiba - Paranaguá				0	0	0	0			Brazil, Estado: Paraná: Florestal, estrada Curitiba - Paranaguá
Solanaceae	Solanum	americanum	Mill.	PACA	Herbarium sheet	143730	109541	7827	PACA007827	Theissen, S.J.		s.n.			0	0	1907				Brazil	Rio Grande do Sul	São Leopoldo			In incultis			0	0	0	0			Brazil, Estado: Rio Grande do Sul, São Leopoldo
Solanaceae	Solanum	americanum	Mill.	PACA	Herbarium sheet	143739	109550	25299	PACA025299	Theissen, S.J.		s.n.			0	0	1907				Brazil	Rio Grande do Sul	São Leopoldo			In incultis			0	0	0	0			Brazil, Estado: Rio Grande do Sul, São Leopoldo
Solanaceae	Solanum	americanum	Mill.	FUEL	Herbarium sheet	143353	109204	1117		Theodoro, R.N.		s.n.			4	6	1985				Brazil	Paraná	Londrina		Horto do Campus da UEL		Porte herbáceo; flores amareladas; frutos maduros pretos; interior da mata.		0	0	0	0			Brazil, Estado: Paraná, Londrina: Horto do Campus da UEL
Solanaceae	Solanum	americanum	Mill.	ICN	Herbarium sheet	143555	109389	175484	ICN0175484	Thode, V.		91			4	10	2007				Brazil	Rio Grande do Sul	Santa Margarida do Sul		BR 290		+/- 0,5 m de altura		-30.347222	-54.120833	188	188		188 - 188	Brazil, Estado: Rio Grande do Sul, Santa Margarida do Sul: BR 290
Solanaceae	Solanum	americanum	Mill.	NY	Herbarium sheet	169258	130270		669436	Thomas, M.B.	MT-	488		Salvador, A.	22	8	1998				Brazil	Bahia	Porto Seguro		Pataxó Indigena Reserva, Rua de Cima house of Orana da Conceição Braz	backyard	frequent herb, ca. 0.5 m; immature fruit small green berry, mature black berry (planta medicinal)		-16.85	-39.15	50	0		50	Brazil, Estado: Bahia, Porto Seguro: Pataxó Indigena Reserva, Rua de Cima house of Orana da Conceição Braz
Solanaceae	Solanum	americanum	Mill.	NY	Herbarium sheet	143656	109475	NY00669435	669435	Thomas, M.B.	MT	551			13	9	1998				Brazil	Bahia	Porto Seguro		Pataxó Indígena Reserva. 8km W of Barra Velha along boundary of Monte Pascoal National Park.				-16.87	-39.27	110	110		110 - 110	Brazil, Estado: Bahia, Porto Seguro: Pataxó Indígena Reserva. 8km W of Barra Velha along boundary of Monte Pascoal National Park.
Solanaceae	Solanum	americanum	Mill.	NY	Herbarium sheet	143655	109474	NY00669434	669434	Thomas, M.B.	MT	569			13	9	1998				Brazil	Bahia	Porto Seguro		Pataxó Indígena Reserva. 6km W of Barra Velha along boundary of Monte Pascoal National Park. House of Ovídio Vieira. Backyard.				-16.85	-39.15	80	80		80 - 80	Brazil, Estado: Bahia, Porto Seguro: Pataxó Indígena Reserva. 6km W of Barra Velha along boundary of Monte Pascoal National Park. House of Ovídio Vieira. Backyard.
Solanaceae	Solanum	americanum	Mill.	NY	Herbarium sheet	169260	130272		517257	Thomas, M.B.	MT-	595		Vieira, O.; Paixão, J.L.; Amorim, A. & Santa Ana, S.C.	14	9	1998				Brazil	Bahia	Porto Seguro		Pataxó Indigena Reserva, 6 km W of Barra Velha alogn boundary of Monte Pascoal National Park, house of Ovidio Vieira	backyard	frequent herb, ca. 0.5 m; fruit black mature berry (planta medicinal)		-16.85	-39.15	80	0		80	Brazil, Estado: Bahia, Porto Seguro: Pataxó Indigena Reserva, 6 km W of Barra Velha alogn boundary of Monte Pascoal National Park, house of Ovidio Vieira
Solanaceae	Solanum	americanum	Mill.	UEC	Herbarium sheet	143804	109613	151346	UEC060996	Torres, R.B.		344	A	Figueiredo, N.	9	7	1987				Brazil	São Paulo	Buri		Estação Experimental do Instituto Florestal. Mata		Erva 70 cm. Beira da estrada. Flores com corola branca. Frutos verdes.		0	0	0	0			Brazil, Estado: São Paulo, Buri: Estação Experimental do Instituto Florestal. Mata
Solanaceae	Solanum	americanum	Mill.	ICN	Herbarium sheet	143483	109320	111282	ICN0111282	Trindade, E.A.		s.n.			28	4	1991				Brazil	Rio Grande do Sul	São Borja		Fazenda São Luís				0	0	0	0			Brazil, Estado: Rio Grande do Sul, São Borja: Fazenda São Luís
Solanaceae	Solanum	americanum	Mill.	NY	Herbarium sheet	143647	109467	NY00669422	669422	Tsugaru, S.	B-	12			4	7	1987				Brazil	São Paulo	Sao Paulo		Parqe de Anhanguera, Vairo de Pelusu.				-23.5403	-46.63	750	750		750 - 750	Brazil, Estado: São Paulo, Sao Paulo: Parqe de Anhanguera, Vairo de Pelusu.
Solanaceae	Solanum	americanum	Mill.	MO	Herbarium sheet	134606	102007	4592949	MO-1352101	Tsugaru, S.	B-	2383		Fujimoto, Y. & Tariki, T.	9	12	1987				Brazil	São Paulo			Jacupilanga. Vicinity of Capelinha, 230km SW from São paulo, along the Rt.BR-116.	On grassy slope by road.	Frs., black.		0	0	0	0			Brazil, Estado: São Paulo: Jacupilanga. Vicinity of Capelinha, 230km SW from São paulo, along the Rt.BR-116.
Solanaceae	Solanum	americanum	Mill.	NY	Herbarium sheet	143648	102007	NY00669423	669423	Tsugaru, S.	B-	2383		Fujimoto, Y. & Tariki, T.	9	12	1987				Brazil	São Paulo			Jacupilanga. Vicinity of Capelinha, 230km SW from São paulo, along the Rt.BR-116.	On grassy slope by road.	Frs., black.		0	0	0	0			Brazil, Estado: São Paulo: Jacupilanga. Vicinity of Capelinha, 230km SW from São paulo, along the Rt.BR-116.
Solanaceae	Solanum	americanum	Mill.	BHCB	Herbarium sheet	171140	131788	171056	BHCB015541	Udulutsch, R.G.		196		Assis, M.A. & Rampin, V.T.	14	2	2001				Brazil	São Paulo	Rio Claro	Fazenda São José		borda da mata	[virally diseased plant with thin leaves and deformed flowers] herbácea; cálice verde; corola branca		-22.361111	-47.483333	0	0			Brazil, Estado: São Paulo, Rio Claro, Fazenda São José
Solanaceae	Solanum	americanum	Mill.	HAS	Herbarium sheet	143298	109150	5033		Ungaretti, I.		545			30	8	1977				Brazil	Rio Grande do Sul	Triunfo		Bom Jardim, CMN 7				0	0	0	0			Brazil, Estado: Rio Grande do Sul, Triunfo: Bom Jardim, CMN 7
Solanaceae	Solanum	americanum	Mill.	RB	Herbarium sheet	171257	131884		RB01323702	Valdemarin, K.S.		686			11	1	2017				Brazil	Paraná	Ponta Grossa		Parque Estadual Vila Velha- área de mata ciliar- trilha próxima a fortaleza.				0	0	0	0			Brazil, Estado: Paraná, Ponta Grossa: Parque Estadual Vila Velha- área de mata ciliar- trilha próxima a fortaleza.
Solanaceae	Solanum	americanum	Mill.	RB	Herbarium sheet	171383	132010		RB00858858	Vale, G.D.		101			18	9	2006				Brazil	Distrito Federal	Brasília		Fazenda Sucupira - Ao lado da estrada de entrada da fazenda.		Subarbusto com cerca de 50cm de altura; frutos imaturos		-15.897222	-48.058333	1106	0		1106	Brazil, Estado: Distrito Federal, Brasília: Fazenda Sucupira - Ao lado da estrada de entrada da fazenda.
Solanaceae	Solanum	americanum	Mill.	RB	Herbarium sheet	171365	131992		RB00464149	Válka, R.J.		1477			18	9	1990				Brazil	Minas Gerais			Serra Ouro Branco. TV tower plateau. Hematite Mountain.		Plant growing on outcrop of pure Hematite in full sun atop summit (only spec. found)		0	0	0	0			Brazil, Estado: Minas Gerais: Serra Ouro Branco. TV tower plateau. Hematite Mountain.
Solanaceae	Solanum	americanum	Mill.	RB	Herbarium sheet	171376	132003		RB00464287	Vattimo, I.		s.n.			14	3	1978				Brazil	Rio de Janeiro			Vila Muriqui.		Planta herbácea.		0	0	0	0			Brazil, Estado: Rio de Janeiro: Vila Muriqui.
Solanaceae	Solanum	americanum	Mill.	ICN	Herbarium sheet	143528	109365	140100	ICN0140100	Vendruscolo, G.S.		474			27	1	2005				Brazil	Santa Catarina	Palhoça		estrada da Praia da Pinheira para a Praia da Guarda do Embaú				0	0	0	0			Brazil, Estado: Santa Catarina, Palhoça: estrada da Praia da Pinheira para a Praia da Guarda do Embaú
Solanaceae	Solanum	americanum	Mill.	ICN	Herbarium sheet	143527	109364	140085	ICN0140085	Vendruscolo, G.S.		487			4	6	2005				Brazil	Rio Grande do Sul	Maquiné		localidade de Solidão				0	0	0	0			Brazil, Estado: Rio Grande do Sul, Maquiné: localidade de Solidão
Solanaceae	Solanum	americanum	Mill.	EAC	Herbarium sheet	143393	109237	11937	EAC0011937	Viana, F.A.		s.n.			21	7	1982				Brazil	Ceará	Aiuaba		Estação Ecológica		Subarbusto, flor branca.		0	0	0	0			Brazil, Estado: Ceará, Aiuaba: Estação Ecológica
Solanaceae	Solanum	americanum	Mill.	JPB	Herbarium sheet	143335	109186	18720		Viana, J.J.	JPB	18720			21	7	1982				Brazil	Ceará			Capoeira, Est. Ecol. Aiuba		Erva Moura. Subarbusto, flor branca.		0	0	0	0			Brazil, Estado: Ceará: Capoeira, Est. Ecol. Aiuba
Solanaceae	Solanum	americanum	Mill.	ICN	Herbarium sheet	143442	109283	66751	ICN0066751	Vianna, E.C.		11			0	0	0				Brazil	Rio Grande do Sul	Rio Grande		Estação Ecológica do Taim				0	0	0	0			Brazil, Estado: Rio Grande do Sul, Rio Grande: Estação Ecológica do Taim
Solanaceae	Solanum	americanum	Mill.	ICN	Herbarium sheet	143494	109331	116278	ICN0116278	Vianna, E.C.		18			0	0	0				Brazil	Rio Grande do Sul	Rio Grande		Estação Ecológica do Taim				0	0	0	0			Brazil, Estado: Rio Grande do Sul, Rio Grande: Estação Ecológica do Taim
Solanaceae	Solanum	americanum	Mill.	RB	Herbarium sheet	170979	131647	46161	RB00464369	Vianna, E.C.		146			0	0	1941				Brazil	Rio Grande do Sul			sin. loc.				0	0	0	0			Brazil, Estado: Rio Grande do Sul: sin. loc.
Solanaceae	Solanum	americanum	Mill.	ICN	Herbarium sheet	143416	109257	1432	ICN0001432	Vianna, E.C.		s.n.			7	3	1956				Brazil	Rio Grande do Sul	Pelotas		Chacará das Pedras				0	0	0	0			Brazil, Estado: Rio Grande do Sul, Pelotas: Chacará das Pedras
Solanaceae	Solanum	americanum	Mill.	ICN	Herbarium sheet	143419	109260	4994	ICN0004994	Vianna, E.C.		s.n.			12	12	1968				Brazil	Paraná	Iguaçu				Flores brancas; Interior de mato		0	0	0	0			Brazil, Estado: Paraná, Iguaçu
Solanaceae	Solanum	americanum	Mill.	ICN	Herbarium sheet	143421	109262	5457	ICN0005457	Vianna, E.C.		s.n.		et al.	11	11	1968				Brazil	Rio Grande do Sul	Torres		Morro do Farol				0	0	0	0			Brazil, Estado: Rio Grande do Sul, Torres: Morro do Farol
Solanaceae	Solanum	americanum	Mill.	RB	Herbarium sheet	171341	131968		RB00464265	Vidal, M.R.R.		354			11	7	1973				Brazil	Rio de Janeiro	Rio de Janeiro		Praia de Grumari.		Heliófila, psamófila. Arbusto pequeno de 70 cm de altura. Infl. axilar. Flor branca. Fruto negro quando maduro. Folha membranácea, concolor. Rara.		0	0	0	0			Brazil, Estado: Rio de Janeiro, Rio de Janeiro: Praia de Grumari.
Solanaceae	Solanum	americanum	Mill.	NY	Herbarium sheet	169249	130261		697146	Vieira, R.F.		430		Lopes Coelho, F.	31	8	1990				Brazil	Goias	Padre Bernardo		beira de Rio Maranhao, na Fazenda do S. Helio, a mais ou menos 3 km da estrada par Mimoso	beira de mata perturbada; solo hidromorfico	erva ca. 0.5 m		-15.116667	-48.166667	300	0		300	Brazil, Estado: Goias, Padre Bernardo: beira de Rio Maranhao, na Fazenda do S. Helio, a mais ou menos 3 km da estrada par Mimoso
Solanaceae	Solanum	americanum	Mill.	RB	Herbarium sheet	171300	131927		RB00464154	Vieira, R.F.		1676			26	10	1979				Brazil	Goiás	Caldas Novas		Margem esquerda do Córrego Gameleira; próximo a Foz.		Erva de 50cm de altura. Frutos imaturos verdes; negros quando maduros; cálice verde; pétalas alvas. Frequente		-17.85	-48.55	0	0			Brazil, Estado: Goiás, Caldas Novas: Margem esquerda do Córrego Gameleira; próximo a Foz.
Solanaceae	Solanum	americanum	Mill.	ICN	Herbarium sheet	143543	109378	148902	ICN0148902	Vignoli-Silva, M.		239		et al.	25	9	2006				Brazil	Paraná	Foz do Iguaçu		Parque Nacional do Iguaçu 25°41'13,5'S 54°26'22,3'W	Em beira de mata, na trilha para as Cataratas. Floresta Estacional Semidecidual.			-25.686944	-54.439444	0	0			Brazil, Estado: Paraná, Foz do Iguaçu: Parque Nacional do Iguaçu 25°41'13,5'S 54°26'22,3'W
Solanaceae	Solanum	americanum	Mill.	W	Herbarium sheet	154898	118789	1922-0001500		Wacket, R.		s.n.			0	0	1902				Brazil	São Paulo		Campo Grande	inter Santos et urbem S. Paulo				0	0	750	0		750	Brazil, Estado: São Paulo, Campo Grande: inter Santos et urbem S. Paulo
Solanaceae	Solanum	americanum	Mill.	MO	Herbarium sheet	134607	102008	5194752	MO-1352052	Walter, B.M.T.		4143		Santos, A.; et al	7	5	1998				Brazil	Goiás			Niquelândia. Reservatório em formação do AHE Serra da Mesa. Região do rio do Peixe, muito ao norte/nordeste da cidade de Uruaçu (pelo Lago). Original, Mata Ciliar do rio do Peixe.	Originalmente acidentado. Capoeira em áreas de Babaçual (Attalea speciosa). Original, solo argilo-arenoso, com algum cascalho superficial. Freqüente no local.	Flor: Alva. Fruto: Imaturos verdes. Arbusto com cerca de 90cm de altura. Estames amarelos.		0	0	450	0		450	Brazil, Estado: Goiás: Niquelândia. Reservatório em formação do AHE Serra da Mesa. Região do rio do Peixe, muito ao norte/nordeste da cidade de Uruaçu (pelo Lago). Original, Mata Ciliar do rio do Peixe.
Solanaceae	Solanum	americanum	Mill.	CEN	Herbarium sheet	143256	102008		CEN0030888	Walter, B.M.T.		4143		Santos, A.; et al	7	5	1998				Brazil	Goiás			Niquelândia. Reservatório em formação do AHE Serra da Mesa. Região do rio do Peixe, muito ao norte/nordeste da cidade de Uruaçu (pelo Lago). Original, Mata Ciliar do rio do Peixe.	Originalmente acidentado. Capoeira em áreas de Babaçual (Attalea speciosa). Original, solo argilo-arenoso, com algum cascalho superficial. Freqüente no local.	Flor: Alva. Fruto: Imaturos verdes. Arbusto com cerca de 90cm de altura. Estames amarelos.		0	0	450	0		450	Brazil, Estado: Goiás: Niquelândia. Reservatório em formação do AHE Serra da Mesa. Região do rio do Peixe, muito ao norte/nordeste da cidade de Uruaçu (pelo Lago). Original, Mata Ciliar do rio do Peixe.
Solanaceae	Solanum	americanum	Mill.	NY	Herbarium sheet	169228	102008		697135	Walter, B.M.T.		4143		Santos, A.; et al	7	5	1998				Brazil	Goiás			Niquelândia. Reservatório em formação do AHE Serra da Mesa. Região do rio do Peixe, muito ao norte/nordeste da cidade de Uruaçu (pelo Lago). Original, Mata Ciliar do rio do Peixe.	Originalmente acidentado. Capoeira em áreas de Babaçual (Attalea speciosa). Original, solo argilo-arenoso, com algum cascalho superficial. Freqüente no local.	Flor: Alva. Fruto: Imaturos verdes. Arbusto com cerca de 90cm de altura. Estames amarelos.		0	0	450	0		450	Brazil, Estado: Goiás: Niquelândia. Reservatório em formação do AHE Serra da Mesa. Região do rio do Peixe, muito ao norte/nordeste da cidade de Uruaçu (pelo Lago). Original, Mata Ciliar do rio do Peixe.
Solanaceae	Solanum	americanum	Mill.	RB	Herbarium sheet	171236	102008		RB00464155	Walter, B.M.T.		4143		Santos, A.; et al	7	5	1998				Brazil	Goiás			Niquelândia. Reservatório em formação do AHE Serra da Mesa. Região do rio do Peixe, muito ao norte/nordeste da cidade de Uruaçu (pelo Lago). Original, Mata Ciliar do rio do Peixe.	Originalmente acidentado. Capoeira em áreas de Babaçual (Attalea speciosa). Original, solo argilo-arenoso, com algum cascalho superficial. Freqüente no local.	Flor: Alva. Fruto: Imaturos verdes. Arbusto com cerca de 90cm de altura. Estames amarelos.		0	0	450	0		450	Brazil, Estado: Goiás: Niquelândia. Reservatório em formação do AHE Serra da Mesa. Região do rio do Peixe, muito ao norte/nordeste da cidade de Uruaçu (pelo Lago). Original, Mata Ciliar do rio do Peixe.
Solanaceae	Solanum	americanum	Mill.	MO	Herbarium sheet	134608	102009	5907233	MO-1350880	Wasum, R.		1941			0	0	1986				Brazil	Rio Grande do Sul			RS-Cacapava do Sul-Fonte do Mato.		Em campo.		0	0	0	0			Brazil, Estado: Rio Grande do Sul: RS-Cacapava do Sul-Fonte do Mato.
Solanaceae	Solanum	americanum	Mill.	ICN	Herbarium sheet	143540	109375	147619	ICN0147619	Wasum, R.A.		3157		Heiden, G.	6	11	2005				Brazil	Paraná	Antônio Olinto		Mata da Igreja	em orla de mata			0	0	800	800		800 - 800	Brazil, Estado: Paraná, Antônio Olinto: Mata da Igreja
Solanaceae	Solanum	americanum	Mill.	ICN	Herbarium sheet	143547	109382	153080	ICN0153080	Wasum, R.A.		3993		Scur, L.	21	2	2007				Brazil	Rio Grande do Sul	Candiota		Mina da CRM		No campo, junto ao barranco.		0	0	300	300		300 - 300	Brazil, Estado: Rio Grande do Sul, Candiota: Mina da CRM
Solanaceae	Solanum	americanum	Mill.	HUCS	Herbarium sheet	143352	109203	307		Wasum, R.A.		s.n.		et al.	30	9	1984				Brazil	Rio Grande do Sul	Galópolis						0	0	0	0			Brazil, Estado: Rio Grande do Sul, Galópolis
Solanaceae	Solanum	americanum	Mill.	HUCS	Herbarium sheet	143368	109217	26944		Wasum, R.A.		s.n.		Heiden, G. & Alessandretti, D.	6	11	2005				Brazil	Paraná	Antônio Olinto		Mata da Igreja em orla da mata.				0	0	0	0			Brazil, Estado: Paraná, Antônio Olinto: Mata da Igreja em orla da mata.
Solanaceae	Solanum	americanum	Mill.	MBML	Herbarium sheet	143300	109152	4824		Weinberg, B.		636			20	1	1985				Brazil	Espírito Santo	Vitória		Camburi		Maria preta.		-20.275833	-40.282778	0	0			Brazil, Estado: Espírito Santo, Vitória: Camburi
Solanaceae	Solanum	americanum	Mill.	RB	Herbarium sheet	171237	109152		RB00464190	Weinberg, B.		636			20	1	1985				Brazil	Espírito Santo	Vitória		Camburi		Maria preta.		-20.275833	-40.282778	0	0			Brazil, Estado: Espírito Santo, Vitória: Camburi
Solanaceae	Solanum	americanum	Mill.	W	Herbarium sheet	154895	118787	1922-0001501		Wettstein, R. von		s.n.		Schiffner, V.	0	7	1901				Brazil	São Paulo	Sao Paulo		ad Sta. Anna prope Lappa				0	0	0	0			Brazil, Estado: São Paulo, Sao Paulo: ad Sta. Anna prope Lappa
Solanaceae	Solanum	americanum	Mill.	RB	Herbarium sheet	171390	132017		RB00464105	Weyland, M.C.		447			21	3	1982				Brazil	Minas Gerais	Monte Belo		Fazenda Monte Alegre.		Sub-arbusto. Flores brancas		0	0	0	0			Brazil, Estado: Minas Gerais, Monte Belo: Fazenda Monte Alegre.
Solanaceae	Solanum	americanum	Mill.	RB	Herbarium sheet	171360	131987		RB00699381	Weyland, M.C.		2040			5	5	2004				Brazil	Minas Gerais	Lambari				Herbácea. Frutos verdes e pretos e florzinhas brancas com estames amarelos.		0	0	0	0			Brazil, Estado: Minas Gerais, Lambari
Solanaceae	Solanum	americanum	Mill.	RB	Herbarium sheet	171368	131995		RB00464197	Without Collector		s.n.			16	2	1982				Brazil	Rio de Janeiro	Rio de Janeiro		Parque Flor[istico do Jardim Botânico.		Planta daninha		0	0	0	0			Brazil, Estado: Rio de Janeiro, Rio de Janeiro: Parque Flor[istico do Jardim Botânico.
Solanaceae	Solanum	americanum	Mill.	RB	Herbarium sheet	171369	131996		RB00464206	Without Collector		s.n.			16	2	1982				Brazil	Rio de Janeiro	Rio de Janeiro		Parquie Florístico do Jardim Botânico.		Planta daninha.		0	0	0	0			Brazil, Estado: Rio de Janeiro, Rio de Janeiro: Parquie Florístico do Jardim Botânico.
Solanaceae	Solanum	americanum	Mill.	PACA	Herbarium sheet	143782	109593	93813	PACA093813	Xavier, F.C.		78			0	0	2004				Brazil	Rio Grande do Sul	Triunfo		Rio Jacuí (Ilha)		Frutos liláses (baga) Hábito: erva		0	0	0	0			Brazil, Estado: Rio Grande do Sul, Triunfo: Rio Jacuí (Ilha)
Solanaceae	Solanum	americanum	Mill.	JPB	Herbarium sheet	143305	109157	887		Xavier, L.P.	JPB	887			10	9	1942				Brazil	Paraíba	Alagoinha				Medicinal. Herbáceo. Frutos pequenos de cor preta.		-6.95	-35.544722	133	133		133 - 133	Brazil, Estado: Paraíba, Alagoinha
Solanaceae	Solanum	americanum	Mill.	JPB	Herbarium sheet	143318	109170	2117		Xavier, L.P.	JPB	2117			12	2	1967				Brazil	São Paulo	Lindóia				Maria Preta. Planta erbácea comum em lugares mais ou menos úmidos ou em encontas. Rudeiral.		0	0	0	0			Brazil, Estado: São Paulo, Lindóia
Solanaceae	Solanum	americanum	Mill.	JPB	Herbarium sheet	143322	109174	3611		Xavier, L.P.	JPB	3611			31	7	1974				Brazil	Paraíba	Brejo das Freiras		Brejo das Freiras - Antenor Navarro.		Erva Moura. Herbáceo. Planta rudeiral em lençol de pedra.		0	0	0	0			Brazil, Estado: Paraíba, Brejo das Freiras: Brejo das Freiras - Antenor Navarro.
Solanaceae	Solanum	americanum	Mill.	FUEL	Herbarium sheet	143367	109216	27611		Yamada, C.M.		s.n.			21	7	1995				Brazil	Paraná	Corbélia		Sitio São Marcos		30 cm; Flores com petalas brancas e filetes amarelos; Frutos redondos e verdes; Proximo a horta.		0	0	0	0			Brazil, Estado: Paraná, Corbélia: Sitio São Marcos
Solanaceae	Solanum	americanum	Mill.	ICN	Herbarium sheet	143447	109288	92096	ICN0092096	Záchia, R.A.		176			13	3	1990				Brazil	Rio Grande do Sul	São Borja		Conde de Porto Alegre 28°57'S 55°43'		Campo fino, solo preto, raso do tipo Pedregal-Escobar.		-28.95	-55.716667	0	0			Brazil, Estado: Rio Grande do Sul, São Borja: Conde de Porto Alegre 28°57'S 55°43'
Solanaceae	Solanum	americanum	Mill.	ICN	Herbarium sheet	143554	109388	171508	ICN0171508	Záchia, R.A.		3097		Bicca, E. & Vendruscolo, G.S.	2	11	1998				Brazil	Rio Grande do Sul	São Borja		Estrada para Mata		flores e pétalas brancas, anteras amarelas conspícuas; beira da faixa		0	0	0	0			Brazil, Estado: Rio Grande do Sul, São Borja: Estrada para Mata
Solanaceae	Solanum	americanum	Mill.	RB	Herbarium sheet	170890	131558	285215	RB00464304	Zampiera, C.		s.n.		et al.	1	8	1987				Brazil	Paraná	Londrina	Maravilha	Fazenda Jabuticabal		herbácea 0.6 m; flores brancas		0	0	0	0			Brazil, Estado: Paraná, Londrina, Maravilha: Fazenda Jabuticabal
Solanaceae	Solanum	americanum	Mill.	INPA	Herbarium sheet	143568	109401	90093	INPA0090093	Zarucchi, J.L.		2623		Vieira, M.G.; Silva, A.S.; Mota, C.D.A. & Ramos, J.F.	7	10	1979				Brazil	Rondônia			Mineração Jacundá (ca. 40 km E of km 106 of Porto Velho-Cuiabá road, BR-364.)	Terra firme. At edge of road.	Shrub 50 cm tall. Fruits deep purple mature.		-10.166667	-62.9	0	0			Brazil, Estado: Rondônia: Mineração Jacundá (ca. 40 km E of km 106 of Porto Velho-Cuiabá road, BR-364.)
Solanaceae	Solanum	americanum	Mill.	NY	Herbarium sheet	143569	109401	NY00697114	697114	Zarucchi, J.L.		2623		Vieira, M.G.; Silva, A.S.; Mota, C.D.A. & Ramos, J.F.	7	10	1979				Brazil	Rondônia			Mineração Jacundá (ca. 40 km E of km 106 of Porto Velho-Cuiabá road, BR-364.)	Terra firme. At edge of road.	Shrub 50 cm tall. Fruits deep purple mature.		-10.166667	-62.9	0	0			Brazil, Estado: Rondônia: Mineração Jacundá (ca. 40 km E of km 106 of Porto Velho-Cuiabá road, BR-364.)
Solanaceae	Solanum	americanum	Mill.	MO	Herbarium sheet	144652	109401			Zarucchi, J.L.		2623		Vieira, M.G.; Silva, A.S.; Mota, C.D.A. & Ramos, J.F.	7	10	1979				Brazil	Rondônia			Mineração Jacundá (ca. 40 km E of km 106 of Porto Velho-Cuiabá road, BR-364.)	Terra firme. At edge of road.	Shrub 50 cm tall. Fruits deep purple mature.		-10.166667	-62.9	0	0			Brazil, Estado: Rondônia: Mineração Jacundá (ca. 40 km E of km 106 of Porto Velho-Cuiabá road, BR-364.)
Solanaceae	Solanum	americanum	Mill.	RB	Herbarium sheet	171238	109401		RB01359610	Zarucchi, J.L.		2623		Vieira, M.G.; Silva, A.S.; Mota, C.D.A. & Ramos, J.F.	7	10	1979				Brazil	Rondônia			Mineração Jacundá (ca. 40 km E of km 106 of Porto Velho-Cuiabá road, BR-364.)	Terra firme. At edge of road.	Shrub 50 cm tall. Fruits deep purple mature.		-10.166667	-62.9	0	0			Brazil, Estado: Rondônia: Mineração Jacundá (ca. 40 km E of km 106 of Porto Velho-Cuiabá road, BR-364.)
Solanaceae	Solanum	americanum	Mill.	RB	Herbarium sheet	171381	132008		RB00464203	Zarucchi, J.L.		s.n.			7	10	1979				Brazil	Rondônia			Mineração Jacundá (ca. 40 km E of km 106 of Porto Velho-Cuiabá Road: BR-364).		Shrub 50 cm tall at edge of road; mature fruits deep purple.		-9.116667	-62.9	0	0			Brazil, Estado: Rondônia: Mineração Jacundá (ca. 40 km E of km 106 of Porto Velho-Cuiabá Road: BR-364).
Solanaceae	Solanum	americanum	Mill.	RB	Herbarium sheet	171241	131868		RB00466570	Zehutner		169			0	7	1912				Brazil	Bahia	Juazeiro						0	0	0	0			Brazil, Estado: Bahia, Juazeiro
Solanaceae	Solanum	caatingae	S.Knapp & Särkinen	RB	Herbarium sheet	171051	131713	654975	RB01145300	Costa-Lima, J.L.		1406		Oliveira, D.G.; Coelho, L.F. & Souza, E.A.	24	7	2014				Brazil	Ceará	Lavras de Mangabeira		area a ca. 12 km a N do Distrito de Felixardo	savana estépica, luvissolo crômico óortico; caatinga	herbaceo ereto, ca. 40 cm; folhas membranáceas, verde-escuras; flores com corola alva; frutos imaturos verdes		-6.834722	-38.819194	299	0		299	Brazil, Estado: Ceará, Lavras de Mangabeira: area a ca. 12 km a N do Distrito de Felixardo
Solanaceae	Solanum	caatingae	S.Knapp & Särkinen	HUEFS	Herbarium sheet	176026	131713	230160	HUEFS000280160	Costa-Lima, J.L.		1406		Oliveira, D.G.; Coelho, L.F. & Souza, E.A.	24	7	2014				Brazil	Ceará	Lavras de Mangabeira		area a ca. 12 km a N do Distrito de Felixardo	savana estépica, luvissolo crômico óortico; caatinga	herbaceo ereto, ca. 40 cm; folhas membranáceas, verde-escuras; flores com corola alva; frutos imaturos verdes		-6.834722	-38.819194	299	0		299	Brazil, Estado: Ceará, Lavras de Mangabeira: area a ca. 12 km a N do Distrito de Felixardo
Solanaceae	Solanum	caatingae	S.Knapp & Särkinen	RB	Herbarium sheet	171050	131712	654977	RB01145303	Costa-Lima, J.L.		1862		Sena, F.M.S. & Oliveira, J.S.	24	9	2014				Brazil	Paraíba	Carrapateira	Sitio Volta	nos arredores do Açude Volta	savana estépica, neosolo litólico distrofico; caatinga	herbaceo ereto, ca. 50 cm; folhas membranáceas, verde-escuras; flores com corola alva, estames amarelos; frutos imaturos verdes		-7.049444	-38.329722	404	0		404	Brazil, Estado: Paraíba, Carrapateira, Sitio Volta: nos arredores do Açude Volta
Solanaceae	Solanum	caatingae	S.Knapp & Särkinen	HUEFS	Herbarium sheet	176027	131712	230298	HUEFS000280298	Costa-Lima, J.L.		1862		Sena, F.M.S. & Oliveira, J.S.	24	9	2014				Brazil	Paraíba	Carrapateira	Sitio Volta	nos arredores do Açude Volta	savana estépica, neosolo litólico distrofico; caatinga	herbaceo ereto, ca. 50 cm; folhas membranáceas, verde-escuras; flores com corola alva, estames amarelos; frutos imaturos verdes		-7.049444	-38.329722	404	0		404	Brazil, Estado: Paraíba, Carrapateira, Sitio Volta: nos arredores do Açude Volta
Solanaceae	Solanum	caatingae	S.Knapp & Särkinen	CEPEC	Herbarium sheet	143336	109187	19367		Harley, R.M.		19125			26	2	1977		isotype	Solanum caatingae S.Knapp & Särkinen	Brazil	Bahia	Maracajú		Lagoa Itaparica 10 km W of São Inacio-Xique-Xique road at the turning 13.1 km N of São Inacio	near small deserted village by lake shore	herb to ca. 1 m; leaves soft, dark green above, paler beneath; sepals green; petals white; anthers pale yellow; young fruits dark green, glossy, turning black when ripe, globose		-11.016667	-42.766667	300	400		300 - 400	Brazil, Estado: Bahia, Maracajú: Lagoa Itaparica 10 km W of São Inacio-Xique-Xique road at the turning 13.1 km N of São Inacio
Solanaceae	Solanum	caatingae	S.Knapp & Särkinen	RB	Herbarium sheet	170822	109187	271981	RB00464327	Harley, R.M.		19125			26	2	1977		holotype	Solanum caatingae S.Knapp & Särkinen	Brazil	Bahia	Maracajú		Lagoa Itaparica 10 km W of São Inacio-Xique-Xique road at the turning 13.1 km N of São Inacio	near small deserted village by lake shore	herb to ca. 1 m; leaves soft, dark green above, paler beneath; sepals green; petals white; anthers pale yellow; young fruits dark green, glossy, turning black when ripe, globose		-11.016667	-42.766667	300	400		300 - 400	Brazil, Estado: Bahia, Maracajú: Lagoa Itaparica 10 km W of São Inacio-Xique-Xique road at the turning 13.1 km N of São Inacio
Solanaceae	Solanum	caatingae	S.Knapp & Särkinen	W	Herbarium sheet	6805	6883	3291		Pohl, J.B.E.		2393			0	0	0				Brazil	Goiás			Rio Maranhao				0	0	0	0			Brazil, Estado: Goiás: Rio Maranhao
Solanaceae	Solanum	chenopodioides	Lam.	F	Herbarium sheet	137007	103809	1802827		Anderson, W.R.		36930		Stieber, W.H. & Kirkbride Jr, J.H.	14	3	1972				Brazil	Bahia		Cocos	3 km S of Cocos, Espigão Mestre	shrubby thickets beside and near creek	perennial herb to 0.7 m tall; petals white, stamens yellow		0	0	535	0	ca.	535	Brazil, Estado: Bahia, Cocos: 3 km S of Cocos, Espigão Mestre
Solanaceae	Solanum	chenopodioides	Lam.	NY	Herbarium sheet	143265	103809	NY00669445	669445	Anderson, W.R.		36930		Stieber, W.H. & Kirkbride Jr, J.H.	14	3	1972				Brazil	Bahia		Cocos	3 km S of Cocos, Espigão Mestre	shrubby thickets beside and near creek	perennial herb to 0.7 m tall; petals white, stamens yellow		0	0	535	0	ca.	535	Brazil, Estado: Bahia, Cocos: 3 km S of Cocos, Espigão Mestre
Solanaceae	Solanum	chenopodioides	Lam.	UPCB	Herbarium sheet	143651	109471	28050		Dittrich, V.A.O.		159			15	7	1996				Brazil	Paraná	Curitiba		Parque Barigui		Erva de aproximadamente 0,4m de altura. Flores com pétalas brancas. Orla da floresta com Araucaria.		-25.37	-49.22	0	0			Brazil, Estado: Paraná, Curitiba: Parque Barigui
Solanaceae	Solanum	chenopodioides	Lam.	NY	Herbarium sheet	143652	109471	NY00669427	669427	Dittrich, V.A.O.		159			15	7	1996				Brazil	Paraná	Curitiba		Parque Barigui		Erva de aproximadamente 0,4m de altura. Flores com pétalas brancas. Orla da floresta com Araucaria.		-25.37	-49.22	0	0			Brazil, Estado: Paraná, Curitiba: Parque Barigui
Solanaceae	Solanum	chenopodioides	Lam.	EAC	Herbarium sheet	143394	109238	12904	EAC0012904	Fernandes, A.		s.n.			25	2	1981				Brazil	Ceará	Meruoca		Sítio Santo Antônio	Capoeira de mata	Subarbusto, flor branca com estames amarelos		-3.5419	-40.455	0	0			Brazil, Estado: Ceará, Meruoca: Sítio Santo Antônio
Solanaceae	Solanum	chenopodioides	Lam.	EAC	Herbarium sheet	143395	109238	9739	EAC0009739	Fernandes, A.		s.n.			25	2	1981				Brazil	Ceará	Meruoca		Sítio Santo Antônio	Capoeira de mata	Subarbusto, flor branca com estames amarelos		-3.5419	-40.455	0	0			Brazil, Estado: Ceará, Meruoca: Sítio Santo Antônio
Solanaceae	Solanum	chenopodioides	Lam.	NY	Herbarium sheet	143396	109238	NY00697471	697471	Fernandes, A.		s.n.			25	2	1981				Brazil	Ceará	Meruoca		Sítio Santo Antônio	Capoeira de mata	Subarbusto, flor branca com estames amarelos		-3.5419	-40.455	0	0			Brazil, Estado: Ceará, Meruoca: Sítio Santo Antônio
Solanaceae	Solanum	chenopodioides	Lam.	NY	Herbarium sheet	169270	130280		1093270	Fernandes, D.		235			25	6	1999				Brazil	Rio de Janeiro	Armação de Búzios		restinga da praia de José Gonçalves	restinga	arbusto heliófilo; folhas verdes escuras levemente discolores; frutos verdes; flores alvas		-22.80983	-41.942313	0	0			Brazil, Estado: Rio de Janeiro, Armação de Búzios: restinga da praia de José Gonçalves
Solanaceae	Solanum	chenopodioides	Lam.	RB	Herbarium sheet	169271	130280	340309	RB00468824	Fernandes, D.		235			25	6	1999				Brazil	Rio de Janeiro	Armação de Búzios		restinga da praia de José Gonçalves	restinga	arbusto heliófilo; folhas verdes escuras levemente discolores; frutos verdes; flores alvas		-22.80983	-41.942313	0	0			Brazil, Estado: Rio de Janeiro, Armação de Búzios: restinga da praia de José Gonçalves
Solanaceae	Solanum	chenopodioides	Lam.	G-DC	Herbarium sheet	169275	130284		G00144391	Gaudichaud, C.		520			0	0	1833		lectotype	Solanum gracile Dunal [1]	Brazil	Rio de Janeiro			'Rio de Janeiro'				0	0	0	0			Brazil, Estado: Rio de Janeiro: 'Rio de Janeiro'
Solanaceae	Solanum	chenopodioides	Lam.	G	Herbarium sheet	169276	130284		G00343457	Gaudichaud, C.		520			0	0	1833		isolectotype	Solanum gracile Dunal [1]	Brazil	Rio de Janeiro			'Rio de Janeiro'				0	0	0	0			Brazil, Estado: Rio de Janeiro: 'Rio de Janeiro'
Solanaceae	Solanum	chenopodioides	Lam.	P	Herbarium sheet	169277	130284		P00384052	Gaudichaud, C.		520			0	0	1833		isolectotype		Brazil	Rio de Janeiro			'Rio de Janeiro'				0	0	0	0			Brazil, Estado: Rio de Janeiro: 'Rio de Janeiro'
Solanaceae	Solanum	chenopodioides	Lam.	P	Herbarium sheet	169278	130284		P00384053	Gaudichaud, C.		520			0	0	1833		isolectotype		Brazil	Rio de Janeiro			'Rio de Janeiro'				0	0	0	0			Brazil, Estado: Rio de Janeiro: 'Rio de Janeiro'
Solanaceae	Solanum	chenopodioides	Lam.	S	Herbarium sheet	79543	69578	12-28176		Holmberg, V.		s.n.			0	2	1930				Brazil	Rio Grande do Sul		Rio Grande do Sul					0	0	0	0			Brazil, Estado: Rio Grande do Sul, Rio Grande do Sul
Solanaceae	Solanum	chenopodioides	Lam.	F	Herbarium sheet	136983	103785	1802815		Irwin, H.S.		9151		Souza, R. & Reis dos Santos, R.	11	10	1965				Brazil	Goias		Lagôa Feia	ca. 7 km SE of Formosa	disturbed meadow; flooded gallery forest and disturbed meadows	much branched herb ca. 1 m; corolla white, antheres yllow; fruit green; locally common		0	0	900	0		900	Brazil, Estado: Goias, Lagôa Feia: ca. 7 km SE of Formosa
Solanaceae	Solanum	chenopodioides	Lam.	NY	Herbarium sheet	143274	103785	NY00697460	697460	Irwin, H.S.		9151		Souza, R. & Reis dos Santos, R.	11	10	1965				Brazil	Goias		Lagôa Feia	ca. 7 km SE of Formosa	disturbed meadow; flooded gallery forest and disturbed meadows	much branched herb ca. 1 m; corolla white, antheres yllow; fruit green; locally common		0	0	900	0		900	Brazil, Estado: Goias, Lagôa Feia: ca. 7 km SE of Formosa
Solanaceae	Solanum	chenopodioides	Lam.	NY	Herbarium sheet	143650	109470	NY00669425	669425	Moreira, H.		s.n.		Moreira, E.	0	0	0				Brazil	Santa Catarina	Lages		Fazenda Sant'Ana.	mata, capão			-27.8161	-50.3258	0	0			Brazil, Estado: Santa Catarina, Lages: Fazenda Sant'Ana.
Solanaceae	Solanum	chenopodioides	Lam.	MO	Herbarium sheet	136699	103637	1633930	MO-1337005	Palacios, M.A.		749		Cuezzo, A.R.	3	2	1948				Brazil	Rio Grande do Sul			Porto Augre-Tristeza				0	0	0	0			Brazil, Estado: Rio Grande do Sul: Porto Augre-Tristeza
Solanaceae	Solanum	chenopodioides	Lam.	CORD	Herbarium sheet	69958	63256		CORD00012962	Pereira, S.C.		1511	A		2	12	1981				Brazil	Minas Gerais		Santa Rosália	Sta. Rosalia		Erva con c. 40 cms, flores alvas frutos imaturos verdes		0	0	0	0			Brazil, Estado: Minas Gerais, Santa Rosália: Sta. Rosalia
Solanaceae	Solanum	chenopodioides	Lam.	CORD	Herbarium sheet	69876	63179		CORD00012887	Rambo, B.		45745			7	2	1950				Brazil	Rio Grande do Sul		Santa Rita	Santa Rita, prope Farroupilha				0	0	0	0			Brazil, Estado: Rio Grande do Sul, Santa Rita: Santa Rita, prope Farroupilha
Solanaceae	Solanum	chenopodioides	Lam.	CORD	Herbarium sheet	69877	63179		CORD00012888	Rambo, B.		45745			7	2	1950				Brazil	Rio Grande do Sul		Santa Rita	Santa Rita, prope Farroupilha				0	0	0	0			Brazil, Estado: Rio Grande do Sul, Santa Rita: Santa Rita, prope Farroupilha
Solanaceae	Solanum	chenopodioides	Lam.	W	Herbarium sheet	6691	6769	4136		Sellow, F.		225			0	0	0		isotype	Solanum nigrum L. subsp. aguaraquiya Sendtn.	Brazil				sin. loc.				0	0	0	0			Brazil: sin. loc.
Solanaceae	Solanum	chenopodioides	Lam.	BR	Herbarium sheet	107558	6769		BR0000005538058	Sellow, F.		225			0	0	0		isotype	Solanum nigrum L. subsp. aguaraquiya Sendtn.	Brazil				sin. loc.				0	0	0	0			Brazil: sin. loc.
Solanaceae	Solanum	chenopodioides	Lam.	F	Herbarium sheet	136982	103784	621700		Sellow, F.		280			0	0	0		isotype	Solanum subspatulatum Sendtn.	Brazil				sin. loc.		F neg. 3183 - plus fragment of specimen in packet		0	0	0	0			Brazil: sin. loc.
Solanaceae	Solanum	chenopodioides	Lam.	P	Herbarium sheet	75363	67153		P00384051	Sellow, F.		s.n.			0	0	0		holotype	Solanum subspatulatum Sendtn.	Brazil				Brasilia				0	0	0	0			Brazil: Brasilia
Solanaceae	Solanum	chenopodioides	Lam.	F	Herbarium sheet	75364	67153			Sellow, F.		s.n.			0	0	0		isotype	Solanum subspatulatum Sendtn.	Brazil				Brasilia				0	0	0	0			Brazil: Brasilia
Solanaceae	Solanum	chenopodioides	Lam.	G	PHOTO	75365	67153			Sellow, F.		s.n.			0	0	0		isotype	Solanum subspatulatum Sendtn.	Brazil				Brasilia				0	0	0	0			Brazil: Brasilia
Solanaceae	Solanum	chenopodioides	Lam.	F	Herbarium sheet	137040	103841	621700		Sellow, F.		s.n.			0	0	0		isotype	Solanum subspatulatum Sendtn.	Brazil				'Brasilia australis' [fragment of syntype from B on sheet with F neg. 3183]				0	0	0	0			Brazil: 'Brasilia australis' [fragment of syntype from B on sheet with F neg. 3183]
Solanaceae	Solanum	chenopodioides	Lam.	F	Herbarium sheet	136979	103781	1635267		Smith, L.B.		13848		Klein, R.M.	8	12	1964				Brazil	Santa Catarina	Ábelardo Luz		12 km N of Abelardo Luz	ruderal	ruderal		-26.533333	-52.333333	900	1000		900 - 1000	Brazil, Estado: Santa Catarina, Ábelardo Luz: 12 km N of Abelardo Luz
Solanaceae	Solanum	chenopodioides	Lam.	ICN	Herbarium sheet	143436	109277	65290	ICN0065290	Sobral, M.		3941		Grabauska, C.	0	6	1985				Brazil	Rio Grande do Sul	Bagé		BR-153, Km 84	Banhado na beira de estrada	Frutos maduros e negros, flores brancas		0	0	0	0			Brazil, Estado: Rio Grande do Sul, Bagé: BR-153, Km 84
Solanaceae	Solanum	chenopodioides	Lam.	NY	Herbarium sheet	167869	109277	NY00669414	669414	Sobral, M.		3941		Grabauska, C.	0	6	1985				Brazil	Rio Grande do Sul	Bagé		BR-153, Km 84	Banhado na beira de estrada	Frutos maduros e negros, flores brancas		0	0	0	0			Brazil, Estado: Rio Grande do Sul, Bagé: BR-153, Km 84
Solanaceae	Solanum	chenopodioides	Lam.	NY	Herbarium sheet	169269	130279		722957	Sugiyama, M.		293		Custodio Filho, A.	7	7	1983				Brazil	São Paulo	Biritiba-Mirim		Estação Biológica de Boracéia		herbacea 50 cm; petalas brancas		-23.641667	-45.708333	950	950		950 - 950	Brazil, Estado: São Paulo, Biritiba-Mirim: Estação Biológica de Boracéia
Solanaceae	Solanum	chenopodioides	Lam.	CORD	Herbarium sheet	75458	67204		CORD00004277	Ule, E.		4310			0	7	1896		lectotype	Solanum vile Bitter	Brazil	Rio de Janeiro		Harpoador	Restinga do Harpoador				0	0	0	0			Brazil, Estado: Rio de Janeiro, Harpoador: Restinga do Harpoador
Solanaceae	Solanum	chenopodioides	Lam.	BM	Herbarium sheet	26493	27148		BM000935198	Warming, J.E.B.		s.n.			0	2	1865				Brazil	Minas Gerais			Lagoa Santa				0	0	0	0			Brazil, Estado: Minas Gerais: Lagoa Santa
Solanaceae	Solanum	chenopodioides	Lam.	MO	Herbarium sheet	134655	102056	5774112	MO-1351428	Wasum, R.		1084			0	0	2001				Brazil	Rio Grande do Sul	São Francisco de Paula		RS 235 em beira da estrada				0	0	830	0		830	Brazil, Estado: Rio Grande do Sul, São Francisco de Paula: RS 235 em beira da estrada
Solanaceae	Solanum	chenopodioides	Lam.	MO	Herbarium sheet	136704	103642	5905094	MO-1338356	Wasum, R.		4079		et al.	0	0	1988				Brazil	Rio Grande do Sul			Garibaldi - Marcorama - Vila Santana		Arbusto com flores brancas.		0	0	70	0		70	Brazil, Estado: Rio Grande do Sul: Garibaldi - Marcorama - Vila Santana
Solanaceae	Solanum	chenopodioides	Lam.	NY	Herbarium sheet	169244	103642		669417	Wasum, R.		4079		et al.	0	0	1988				Brazil	Rio Grande do Sul			Garibaldi - Marcorama - Vila Santana		Arbusto com flores brancas.		0	0	70	0		70	Brazil, Estado: Rio Grande do Sul: Garibaldi - Marcorama - Vila Santana
Solanaceae	Solanum	chenopodioides	Lam.	NY	Herbarium sheet	169268	130278		669418	Wasum, R.		7398			5	11	1990				Brazil	Rio Grande do Sul	Torres	Praia da Guarita		em beira do camino			-29.359621	-49.736782	0	0			Brazil, Estado: Rio Grande do Sul, Torres, Praia da Guarita
Solanaceae	Solanum	enantiophyllanthum	Bitter	RB	Herbarium sheet	170971	131639	448788	RB00486467	Andrade, S.V.		274			9	11	1964				Brazil	Rio de Janeiro	Itatiaia		Estação Biologica do Itatiaia, Planalto km 10		flor rosco claro	erva moura	0	0	0	0			Brazil, Estado: Rio de Janeiro, Itatiaia: Estação Biologica do Itatiaia, Planalto km 10
Solanaceae	Solanum	enantiophyllanthum	Bitter	RB	Herbarium sheet	170968	131636	446301	RB00478965	Andrade, S.V.		1393			11	2	1972				Brazil	Rio de Janeiro	Itatiaia		Planalto, estrada p. a Rebolças		flor branca		0	0	0	0			Brazil, Estado: Rio de Janeiro, Itatiaia: Planalto, estrada p. a Rebolças
Solanaceae	Solanum	enantiophyllanthum	Bitter	UEC	Herbarium sheet	127661	97994	83957		Årbocz, G.F.		2834		Macias, L.; Goldenberg, R.; Koch, I. & Belinello, R.	25	5	1996				Brazil	São Paulo	Piquete		margem da estrada para São Francisco dos Campos	mata de altitude, alternando com campo montano	arbusto semipostrado, 2 m; flores brancas e frutos imaturos verdes		0	0	0	0			Brazil, Estado: São Paulo, Piquete: margem da estrada para São Francisco dos Campos
Solanaceae	Solanum	enantiophyllanthum	Bitter	RB	Herbarium sheet	171418	132041		RB00932038	Baez, C.		104			22	4	2014				Brazil	Rio de Janeiro			Parque Estadual dos Três Picos. Cume Pico da Caledônia. Proteção Integral		Flor branca, estames amarelos, frutos verdes, folhas verdes		-22.594411	-42.982322	2261	2261		2261 - 2261	Brazil, Estado: Rio de Janeiro: Parque Estadual dos Três Picos. Cume Pico da Caledônia. Proteção Integral
Solanaceae	Solanum	enantiophyllanthum	Bitter	RB	Herbarium sheet	170969	131637	635933	RB01034652	Barbosa-Silva, R.G.		397		Calazans, L.S.B.; Gissi, D.S. & Calazans, M.A.B.	7	2	2015				Brazil	Rio de Janeiro	Itatiaia	Parque Nacional do Itatiaia	Planalto, ao lado de Abrigo Rebolças		arbusto 1.5 m; corola branca com anteras amarelas		-22.376111	-44.6975	2434	0		2434	Brazil, Estado: Rio de Janeiro, Itatiaia, Parque Nacional do Itatiaia: Planalto, ao lado de Abrigo Rebolças
Solanaceae	Solanum	enantiophyllanthum	Bitter	CORD	Herbarium sheet	70141	63416		CORD00013374	Barboza, G.E.		2045		Romero, V. & Bertone, G.A.	18	4	2008				Brazil	Rio de Janeiro	Nova Friburgo	Cerro Caledônia	Subiendo por el camino hacia la torre de television del cerro Caledonia				0	0	0	0			Brazil, Estado: Rio de Janeiro, Nova Friburgo, Cerro Caledônia: Subiendo por el camino hacia la torre de television del cerro Caledonia
Solanaceae	Solanum	enantiophyllanthum	Bitter	CORD	Herbarium sheet	70139	63415		CORD00013373	Barboza, G.E.		2046		Romero, V. & Bertone, G.A.	18	4	2008				Brazil	Rio de Janeiro	Nova Friburgo	Pico de Caledônia	Pico de Caledonia	Abundante	Corola estrellada blanca o lilacina con centro violaceo; planta de ca. 1m		0	0	0	0			Brazil, Estado: Rio de Janeiro, Nova Friburgo, Pico de Caledônia: Pico de Caledonia
Solanaceae	Solanum	enantiophyllanthum	Bitter	CORD	Herbarium sheet	70140	63415		CORD00013378	Barboza, G.E.		2046		Romero, V. & Bertone, G.A.	18	4	2008				Brazil	Rio de Janeiro	Nova Friburgo	Pico de Caledônia	Pico de Caledonia	Abundante	Corola estrellada blanca o lilacina con centro violaceo; planta de ca. 1m		0	0	0	0			Brazil, Estado: Rio de Janeiro, Nova Friburgo, Pico de Caledônia: Pico de Caledonia
Solanaceae	Solanum	enantiophyllanthum	Bitter	CORD	Herbarium sheet	70142	63417		CORD00013375	Barboza, G.E.		2054		Romero, V. & Bertone, G.A.	18	4	2008				Brazil	Rio de Janeiro		Petrópolis - Teresópolis	Entre Petropolis y Teresopolis, km 10/12				0	0	0	0			Brazil, Estado: Rio de Janeiro, Petrópolis - Teresópolis: Entre Petropolis y Teresopolis, km 10/12
Solanaceae	Solanum	enantiophyllanthum	Bitter	CORD	Herbarium sheet	70143	63417		CORD00013377	Barboza, G.E.		2054		Romero, V. & Bertone, G.A.	18	4	2008				Brazil	Rio de Janeiro		Petrópolis - Teresópolis	Entre Petropolis y Teresopolis, km 10/12				0	0	0	0			Brazil, Estado: Rio de Janeiro, Petrópolis - Teresópolis: Entre Petropolis y Teresopolis, km 10/12
Solanaceae	Solanum	enantiophyllanthum	Bitter	CORD	Herbarium sheet	70144	63417		CORD00013376	Barboza, G.E.		2054		Romero, V. & Bertone, G.A.	18	4	2008				Brazil	Rio de Janeiro		Petrópolis - Teresópolis	Entre Petropolis y Teresopolis, km 10/12				0	0	0	0			Brazil, Estado: Rio de Janeiro, Petrópolis - Teresópolis: Entre Petropolis y Teresopolis, km 10/12
Solanaceae	Solanum	enantiophyllanthum	Bitter	US	Herbarium sheet	168492	129684	2342874		Barth, O.M.	I-	104			18	1	1960				Brazil	Rio de Janeiro	Itatiaia	Parque Nacional do Itatiaia			flores lilas claro; arbusto		0	0	0	0			Brazil, Estado: Rio de Janeiro, Itatiaia, Parque Nacional do Itatiaia
Solanaceae	Solanum	enantiophyllanthum	Bitter	RB	Herbarium sheet	170970	131638	569298	RB00763796	Batista, T.A.		264		Moraes, C. & Boechat, C.	29	1	2011				Brazil	Minas Gerais	Itamonte	Hotel Casa Alpina	ao lado da estação metereologia da cota 2100	beira da trilha	folhas semi-discolores; flores com pétalas arroxeadas esbranquiçadas e estames amarelos; caule arroxeada; frutos imaturos verdes		-22.376	-44.818167	2101	0		2101	Brazil, Estado: Minas Gerais, Itamonte, Hotel Casa Alpina: ao lado da estação metereologia da cota 2100
Solanaceae	Solanum	enantiophyllanthum	Bitter	RB	Herbarium sheet	171409	132032		RB00465313	Brade, A.C.		14647			29	5	1935				Brazil	Rio de Janeiro			km 12.		Arbusto. Fl. lila-claro.		0	0	1600	0		1600	Brazil, Estado: Rio de Janeiro: km 12.
Solanaceae	Solanum	enantiophyllanthum	Bitter	RB	Herbarium sheet	171416	132039		RB00465273	Brade, A.C.		16952			17	9	1941				Brazil	Minas Gerais			Serra do Caparaó.		Fl. alva.		0	0	2000	0		2000	Brazil, Estado: Minas Gerais: Serra do Caparaó.
Solanaceae	Solanum	enantiophyllanthum	Bitter	RB	Herbarium sheet	171414	132037		RB00465305	Brade, A.C.		20315			0	5	1950				Brazil	Rio de Janeiro			Agulhas Negras.		erva fl. alvascentes.		0	0	2600	0		2600	Brazil, Estado: Rio de Janeiro: Agulhas Negras.
Solanaceae	Solanum	enantiophyllanthum	Bitter	RB	Herbarium sheet	171399	132023		RB00468903	Brade, A.C.		21276			0	11	1952				Brazil				Itatiaia. Itatiaia				0	0	0	0			Brazil: Itatiaia. Itatiaia
Solanaceae	Solanum	enantiophyllanthum	Bitter	RB	Herbarium sheet	170953	131621	332757	RB00477108	Braga, J.M.A.		3191		et al.	24	1	1996				Brazil	Rio de Janeiro	Itatiaia	Parque Nacional de Itatiaia	planalto, trilha para as Prateleiras	campo de altitude	erva ca. o.4 m; folhas membranceas e discolores; flores com cálice verde; corola alva e estames amarelos; frutos imaturos globosos e verde		-22.333333	-44.666667	2400	0		2400	Brazil, Estado: Rio de Janeiro, Itatiaia, Parque Nacional de Itatiaia: planalto, trilha para as Prateleiras
Solanaceae	Solanum	enantiophyllanthum	Bitter	BHCB	Herbarium sheet	84549	73109		BHCB005704	Braga, J.M.A.		3701		et al	3	12	1996				Brazil	Rio de Janeiro	Itatiaia		Planalto, proximidades do Brejo da Lapa (22 15 00 S, 44 34 00 W / 22 28 00 S, 44 45 00 W)	transição entre mata nebular e o campo do altitude	subarbusto ca. 1.5 m; ciofilo; folhas membranaceas; flors com calice verde, corola alva e estames amarelos; frutos imaturos verdes		-22.25	-44.566667	0	2100			Brazil, Estado: Rio de Janeiro, Itatiaia: Planalto, proximidades do Brejo da Lapa (22 15 00 S, 44 34 00 W / 22 28 00 S, 44 45 00 W)
Solanaceae	Solanum	enantiophyllanthum	Bitter	RB	Herbarium sheet	171396	73109		RB00477124	Braga, J.M.A.		3701		et al	3	12	1996				Brazil	Rio de Janeiro	Itatiaia		Planalto, proximidades do Brejo da Lapa (22 15 00 S, 44 34 00 W / 22 28 00 S, 44 45 00 W)	transição entre mata nebular e o campo do altitude	subarbusto ca. 1.5 m; ciofilo; folhas membranaceas; flors com calice verde, corola alva e estames amarelos; frutos imaturos verdes		-22.25	-44.566667	0	2100			Brazil, Estado: Rio de Janeiro, Itatiaia: Planalto, proximidades do Brejo da Lapa (22 15 00 S, 44 34 00 W / 22 28 00 S, 44 45 00 W)
Solanaceae	Solanum	enantiophyllanthum	Bitter	RB	Herbarium sheet	171402	132026		RB00465308	Carris, B.		s.n.			22	5	1948				Brazil	Rio de Janeiro			Serra dos Órgãos.				0	0	0	0			Brazil, Estado: Rio de Janeiro: Serra dos Órgãos.
Solanaceae	Solanum	enantiophyllanthum	Bitter	RB	Herbarium sheet	171420	132043		RB00465278	Cavalcante de Lima, H.		528			3	5	1978				Brazil	Rio de Janeiro			Morro da Nova Caledônia.		Subarbusto com ramos decumbentes, flores e cálice verde, corola alva e estames amarelos, frutos verdes. Botões com cálice verde e corola alva.		0	0	1400	0		1400	Brazil, Estado: Rio de Janeiro: Morro da Nova Caledônia.
Solanaceae	Solanum	enantiophyllanthum	Bitter	W	Herbarium sheet	6512	6587	1909-7993		Dusén, P.		663			30	6	1902		holotype	Solanum enantiophyllanthum Bitter	Brazil				Serra do Itatiaia, Retiro do Ramos				0	0	0	0			Brazil: Serra do Itatiaia, Retiro do Ramos
Solanaceae	Solanum	enantiophyllanthum	Bitter	US	Herbarium sheet	74343	6587		US00027566	Dusén, P.		663			30	6	1902		isotype	Solanum enantiophyllanthum Bitter	Brazil				Serra do Itatiaia, Retiro do Ramos				0	0	0	0			Brazil: Serra do Itatiaia, Retiro do Ramos
Solanaceae	Solanum	enantiophyllanthum	Bitter	S	Herbarium sheet	77723	6587	368622		Dusén, P.		663			30	6	1902		isotype	Solanum enantiophyllanthum Bitter	Brazil				Serra do Itatiaia, Retiro do Ramos				0	0	0	0			Brazil: Serra do Itatiaia, Retiro do Ramos
Solanaceae	Solanum	enantiophyllanthum	Bitter	F	PHOTO	155694	6587	957770		Dusén, P.		663			30	6	1902		TYPES (3)		Brazil				Serra do Itatiaia, Retiro do Ramos				0	0	0	0			Brazil: Serra do Itatiaia, Retiro do Ramos
Solanaceae	Solanum	enantiophyllanthum	Bitter	K	Herbarium sheet	59117	54752		K000658398	Eiten, G.		6670		Eiten, L.T.	6	11	1965				Brazil	Rio de Janeiro		Mt. Itatiaia	Mt. Itatiaia, west edge of planalto, at km12 along road to shelter house, Abrigo Reboucas, Resende.	Upper edge of subalpine forest, now mostly cut over and burned.	Long herbaceous vine, petals lilac, anthers golden yellow.		-22.416667	-44.7	2250	0		2250	Brazil, Estado: Rio de Janeiro, Mt. Itatiaia: Mt. Itatiaia, west edge of planalto, at km12 along road to shelter house, Abrigo Reboucas, Resende.
Solanaceae	Solanum	enantiophyllanthum	Bitter	US	Herbarium sheet	168193	54752	2687746		Eiten, G.		6670		Eiten, L.T.	6	11	1965				Brazil	Rio de Janeiro		Mt. Itatiaia	Mt. Itatiaia, west edge of planalto, at km12 along road to shelter house, Abrigo Reboucas, Resende.	Upper edge of subalpine forest, now mostly cut over and burned.	Long herbaceous vine, petals lilac, anthers golden yellow.		-22.416667	-44.7	2250	0		2250	Brazil, Estado: Rio de Janeiro, Mt. Itatiaia: Mt. Itatiaia, west edge of planalto, at km12 along road to shelter house, Abrigo Reboucas, Resende.
Solanaceae	Solanum	enantiophyllanthum	Bitter	SP	Herbarium sheet	171075	54752	144074		Eiten, G.		6670		Eiten, L.T.	6	11	1965				Brazil	Rio de Janeiro		Mt. Itatiaia	Mt. Itatiaia, west edge of planalto, at km12 along road to shelter house, Abrigo Reboucas, Resende.	Upper edge of subalpine forest, now mostly cut over and burned.	Long herbaceous vine, petals lilac, anthers golden yellow.		-22.416667	-44.7	2250	0		2250	Brazil, Estado: Rio de Janeiro, Mt. Itatiaia: Mt. Itatiaia, west edge of planalto, at km12 along road to shelter house, Abrigo Reboucas, Resende.
Solanaceae	Solanum	enantiophyllanthum	Bitter	MO	Herbarium sheet	134636	102037	3943790	MO-2127003	Erickson, H.T.		29			16	12	1966				Brazil	Rio de Janeiro			Itatiaia		Common woody shrub, flowers blue to white.		0	0	2286	0		2286	Brazil, Estado: Rio de Janeiro: Itatiaia
Solanaceae	Solanum	enantiophyllanthum	Bitter	RB	Herbarium sheet	171400	132024		RB00525163	Flite, V.		32369			0	8	2006				Brazil	Rio de Janeiro			Parque Nacional da Serra dos Órgãos, Trilha da Pedra do Sino.				-22.832275	-43.126756	0	0			Brazil, Estado: Rio de Janeiro: Parque Nacional da Serra dos Órgãos, Trilha da Pedra do Sino.
Solanaceae	Solanum	enantiophyllanthum	Bitter	RB	Herbarium sheet	171410	132033		RB00465302	Freire de Carvalho, L d'A		s.n.			0	0	0				Brazil	Rio de Janeiro			Pico da Caledônia.		Arbusto. Ramos prostrados. Cálice verde, persistente. Corola rotácea, branca, estames amarelos. Fruto globoso, verde com uma faixa amarelada na direção do ápice.		0	0	200	0		200	Brazil, Estado: Rio de Janeiro: Pico da Caledônia.
Solanaceae	Solanum	enantiophyllanthum	Bitter	UEC	Herbarium sheet	143807	109615	111298	UEC074131	Freitas, L.		617			16	3	1999				Brazil	São Paulo	São José do Barreiro		Caminho das Posses, próxima ao Rio Mambucaba.	Floresta Ombrofila Densa Altomontana.	Flores corola branca, anteras amarelo vivo, arbusto ca. 1,5.		0	0	0	0			Brazil, Estado: São Paulo, São José do Barreiro: Caminho das Posses, próxima ao Rio Mambucaba.
Solanaceae	Solanum	enantiophyllanthum	Bitter	BHCB	Herbarium sheet	171142	131790	182443	BHCB041330	Giacomin, L.L.		366		Kamino, L.H.Y. & Almeida, T.E.	4	11	2008				Brazil	Minas Gerais	Itamonte	Parque Nacional do Itatiaia	margens da estrdad parao parte alta do Parque	floresta ombrofila densa secundaria	arbusto; flores alvas		-22.369167	-44.744167	1993	0		1993	Brazil, Estado: Minas Gerais, Itamonte, Parque Nacional do Itatiaia: margens da estrdad parao parte alta do Parque
Solanaceae	Solanum	enantiophyllanthum	Bitter	BHCB	Herbarium sheet	127582	97939		BHCB015756	Giacomin, L.L.		938		Viana, P.L. & Mota, N.F.O.	20	4	2009				Brazil	Rio de Janeiro	Nova Friburgo		subida para o Pico de Caledônia, margens da estrada que da acesso a protaria	margens da estrada	arbusto ereto, escandente; corolas brancas com manchas verdes		-22.352222	-42.583619	1974	0		1974	Brazil, Estado: Rio de Janeiro, Nova Friburgo: subida para o Pico de Caledônia, margens da estrada que da acesso a protaria
Solanaceae	Solanum	enantiophyllanthum	Bitter	RB	Herbarium sheet	170816	97939	665732	RB01191183	Giacomin, L.L.		938		Viana, P.L. & Mota, N.F.O.	20	4	2009				Brazil	Rio de Janeiro	Nova Friburgo		subida para o Pico de Caledônia, margens da estrada que da acesso a protaria	margens da estrada	arbusto ereto, escandente; corolas brancas com manchas verdes		-22.352222	-42.583619	1974	0		1974	Brazil, Estado: Rio de Janeiro, Nova Friburgo: subida para o Pico de Caledônia, margens da estrada que da acesso a protaria
Solanaceae	Solanum	enantiophyllanthum	Bitter	BHCB	Herbarium sheet	127581	97938		BHCB017145	Giacomin, L.L.		952		Viana, P.L. & Mota, N.F.O.	20	4	2009				Brazil	Rio de Janeiro	Nova Friburgo		subida para o Pico de Caledônia, região anexo do Pico		corola branca, com anel roxo central na face adaxial roxa; frutos roxos		-22.353222	-42.584811	2191	0		2191	Brazil, Estado: Rio de Janeiro, Nova Friburgo: subida para o Pico de Caledônia, região anexo do Pico
Solanaceae	Solanum	enantiophyllanthum	Bitter	RB	Herbarium sheet	170817	97938	665734	RB01191197	Giacomin, L.L.		952		Viana, P.L. & Mota, N.F.O.	20	4	2009				Brazil	Rio de Janeiro	Nova Friburgo		subida para o Pico de Caledônia, região anexo do Pico		corola branca, com anel roxo central na face adaxial roxa; frutos roxos		-22.353222	-42.584811	2191	0		2191	Brazil, Estado: Rio de Janeiro, Nova Friburgo: subida para o Pico de Caledônia, região anexo do Pico
Solanaceae	Solanum	enantiophyllanthum	Bitter	RB	Herbarium sheet	170934	131602	551190	RB00718305	Giacomin, L.L.		1128		Stehmann, J.R.; Hattori, E.K.O. & Thode, V.	17	10	2009				Brazil	Minas Gerais	Itamonte	Parque Nacional do Itatiaia		margens da estrada de subida para o planalto	arbusto escandente em barranco; flores alvas com manchas arroxeadas no interior da corola		-22.371878	-44.748133	1795	0		1795	Brazil, Estado: Minas Gerais, Itamonte, Parque Nacional do Itatiaia
Solanaceae	Solanum	enantiophyllanthum	Bitter	RB	Herbarium sheet	171397	131602		RB00962743	Giacomin, L.L.		1128		Stehmann, J.R.; Hattori, E.K.O. & Thode, V.	17	10	2009				Brazil	Minas Gerais	Itamonte	Parque Nacional do Itatiaia		margens da estrada de subida para o planalto	arbusto escandente em barranco; flores alvas com manchas arroxeadas no interior da corola		-22.371878	-44.748133	1795	0		1795	Brazil, Estado: Minas Gerais, Itamonte, Parque Nacional do Itatiaia
Solanaceae	Solanum	enantiophyllanthum	Bitter	BHCB	Herbarium sheet	84848	73236	166989	BHCB017788	Giacomin, L.L.		2036		Knapp, S. & Rodrigues, I.M.C.	20	11	2013				Brazil	Minas Gerais	Itamonte		Parque Nacional do Itatiaia; margens da rodovia não pavimentada que leva para o Pico das Agulhas Negras (BR-485); ca. 6 km após a entrada	em borda de Floresta Ombrófila Densa, próximo a ponte	Arbusto muito ramificado, ramos apicais escandentes, até 2 m. Botões oblongos arroxeados, flores com corola alva, com anel roxo no centro. Anteras amarelas		-22.362111	-44.735167	2116	0		2116	Brazil, Estado: Minas Gerais, Itamonte: Parque Nacional do Itatiaia; margens da rodovia não pavimentada que leva para o Pico das Agulhas Negras (BR-485); ca. 6 km após a entrada
Solanaceae	Solanum	enantiophyllanthum	Bitter	BM	Herbarium sheet	84849	73236		BM001035296	Giacomin, L.L.		2036		Knapp, S. & Rodrigues, I.M.C.	20	11	2013				Brazil	Minas Gerais	Itamonte		Parque Nacional do Itatiaia; margens da rodovia não pavimentada que leva para o Pico das Agulhas Negras (BR-485); ca. 6 km após a entrada	em borda de Floresta Ombrófila Densa, próximo a ponte	Arbusto muito ramificado, ramos apicais escandentes, até 2 m. Botões oblongos arroxeados, flores com corola alva, com anel roxo no centro. Anteras amarelas		-22.362111	-44.735167	2116	0		2116	Brazil, Estado: Minas Gerais, Itamonte: Parque Nacional do Itatiaia; margens da rodovia não pavimentada que leva para o Pico das Agulhas Negras (BR-485); ca. 6 km após a entrada
Solanaceae	Solanum	enantiophyllanthum	Bitter	UT	Herbarium sheet	84850	73236			Giacomin, L.L.		2036		Knapp, S. & Rodrigues, I.M.C.	20	11	2013				Brazil	Minas Gerais	Itamonte		Parque Nacional do Itatiaia; margens da rodovia não pavimentada que leva para o Pico das Agulhas Negras (BR-485); ca. 6 km após a entrada	em borda de Floresta Ombrófila Densa, próximo a ponte	Arbusto muito ramificado, ramos apicais escandentes, até 2 m. Botões oblongos arroxeados, flores com corola alva, com anel roxo no centro. Anteras amarelas		-22.362111	-44.735167	2116	0		2116	Brazil, Estado: Minas Gerais, Itamonte: Parque Nacional do Itatiaia; margens da rodovia não pavimentada que leva para o Pico das Agulhas Negras (BR-485); ca. 6 km após a entrada
Solanaceae	Solanum	enantiophyllanthum	Bitter	BHCB	Herbarium sheet	84857	73239	166992	BHCB0017787	Giacomin, L.L.		2039		Knapp, S. & Rodrigues, I.M.C.	20	11	2013				Brazil	Minas Gerais	Itamonte		Parque Nacional do Itatiaia; margens da rodovia não pavimentada que leva para o Pico das Agulhas Negras (BR-485); ca. 7 km após a entrada	em Campo de Altitude	Arbusto muito ramificado, ramos apicais escandentes, até 1 m. Botões oblongos arroxeados, flores com corola alva, sem anel roxo no centro. Anteras amarelas		-22.356389	-44.736389	2161	0		2161	Brazil, Estado: Minas Gerais, Itamonte: Parque Nacional do Itatiaia; margens da rodovia não pavimentada que leva para o Pico das Agulhas Negras (BR-485); ca. 7 km após a entrada
Solanaceae	Solanum	enantiophyllanthum	Bitter	BM	Herbarium sheet	84858	73239		BM001035006	Giacomin, L.L.		2039		Knapp, S. & Rodrigues, I.M.C.	20	11	2013				Brazil	Minas Gerais	Itamonte		Parque Nacional do Itatiaia; margens da rodovia não pavimentada que leva para o Pico das Agulhas Negras (BR-485); ca. 7 km após a entrada	em Campo de Altitude	Arbusto muito ramificado, ramos apicais escandentes, até 1 m. Botões oblongos arroxeados, flores com corola alva, sem anel roxo no centro. Anteras amarelas		-22.356389	-44.736389	2161	0		2161	Brazil, Estado: Minas Gerais, Itamonte: Parque Nacional do Itatiaia; margens da rodovia não pavimentada que leva para o Pico das Agulhas Negras (BR-485); ca. 7 km após a entrada
Solanaceae	Solanum	enantiophyllanthum	Bitter	UT	Herbarium sheet	84859	73239			Giacomin, L.L.		2039		Knapp, S. & Rodrigues, I.M.C.	20	11	2013				Brazil	Minas Gerais	Itamonte		Parque Nacional do Itatiaia; margens da rodovia não pavimentada que leva para o Pico das Agulhas Negras (BR-485); ca. 7 km após a entrada	em Campo de Altitude	Arbusto muito ramificado, ramos apicais escandentes, até 1 m. Botões oblongos arroxeados, flores com corola alva, sem anel roxo no centro. Anteras amarelas		-22.356389	-44.736389	2161	0		2161	Brazil, Estado: Minas Gerais, Itamonte: Parque Nacional do Itatiaia; margens da rodovia não pavimentada que leva para o Pico das Agulhas Negras (BR-485); ca. 7 km após a entrada
Solanaceae	Solanum	enantiophyllanthum	Bitter	P	Herbarium sheet	168395	129598		P00338080	Glaziou, A.		8867			19	11	1876				Brazil	Rio de Janeiro			campos de Itatiaia, chez J. Bueno Angel, près du Rancho				0	0	0	0			Brazil, Estado: Rio de Janeiro: campos de Itatiaia, chez J. Bueno Angel, près du Rancho
Solanaceae	Solanum	enantiophyllanthum	Bitter	NY	Herbarium sheet	81712	70805	NY00854721	854721	Hatschbach, G.		35846		Pabst, G.; Smith, L.B. & Pereira, E.	26	1	1975				Brazil	Rio de Janeiro	Itatiaia	Itatiaia	Subida ao Planalto		Arbusto, 1 m, flor esverdeada; orla da matinha		0	0	2000	0		2000	Brazil, Estado: Rio de Janeiro, Itatiaia, Itatiaia: Subida ao Planalto
Solanaceae	Solanum	enantiophyllanthum	Bitter	RB	Herbarium sheet	171403	132027		RB00465295	Jacques, E.L.		65			29	3	1989				Brazil	Rio de Janeiro			São Lourenço, estrada Olaria-São Lourenço.		Arbustinho com 0,50 cm de altura; umbrófilo; flor alva com estames amarelos; frutos maduros de cor verde.		0	0	1490	0		1490	Brazil, Estado: Rio de Janeiro: São Lourenço, estrada Olaria-São Lourenço.
Solanaceae	Solanum	enantiophyllanthum	Bitter	MO	Herbarium sheet	77943	68549	2347788		Krapovickas, A.		27213			30	1	1975				Brazil	Rio de Janeiro			Parque Nac. Itatiaia, camino de Prateleiras.		Flores blancas.		0	0	2000	0	ca.	2000	Brazil, Estado: Rio de Janeiro: Parque Nac. Itatiaia, camino de Prateleiras.
Solanaceae	Solanum	enantiophyllanthum	Bitter	G	Herbarium sheet	168089	68549	102319		Krapovickas, A.		27213			30	1	1975				Brazil	Rio de Janeiro			Parque Nac. Itatiaia, camino de Prateleiras.		Flores blancas.		0	0	2000	0	ca.	2000	Brazil, Estado: Rio de Janeiro: Parque Nac. Itatiaia, camino de Prateleiras.
Solanaceae	Solanum	enantiophyllanthum	Bitter	RB	Herbarium sheet	170954	131622	446349	RB00479092	Lanstyak, L.		270			0	1	1938				Brazil	Rio de Janeiro	Itatiaia		estrada das Macieiras para o Planalto, km 18		flor roxa clara		0	0	0	0			Brazil, Estado: Rio de Janeiro, Itatiaia: estrada das Macieiras para o Planalto, km 18
Solanaceae	Solanum	enantiophyllanthum	Bitter	RB	Herbarium sheet	171417	132040		RB00465310	Lindeman, J.C.		4156			2	2	1967				Brazil	Rio de Janeiro			Campo near Abrigo Rebouças.		Flaccid 1 m tall herb in shrubs, corolla violet.		0	0	2350	0		2350	Brazil, Estado: Rio de Janeiro: Campo near Abrigo Rebouças.
Solanaceae	Solanum	enantiophyllanthum	Bitter	K	Herbarium sheet	144822	110378		K000922203	Longhi-Wagner, H.		2833		Witten, ?	19	1	1996				Brazil	Minas Gerais			Camanducaia - Monte Verde, 2a Parada, lajeado, na subida para Pedra Partida	nas pedras, com musgos	Arbusto em torno de 50cm alt.		0	0	1950	0		1950	Brazil, Estado: Minas Gerais: Camanducaia - Monte Verde, 2a Parada, lajeado, na subida para Pedra Partida
Solanaceae	Solanum	enantiophyllanthum	Bitter	RB	Herbarium sheet	171406	132030		RB00413517	Marquete, R.		3357			24	8	2002				Brazil	Rio de Janeiro			Pico da Caledônia. Cood.		Arbusto com ca 1,6 m. de altura; rupícola; tronco com casca lisa, cor marrom; Folhas membranáceas, discolores verdes, opacas em ambas as faces; Inflorecência com pendunculo verde, pedicelo verde/avermelhado, cálice avermelhado, corola alva/arroxeada,		-22.606803	-42.977367	2083	0		2083	Brazil, Estado: Rio de Janeiro: Pico da Caledônia. Cood.
Solanaceae	Solanum	enantiophyllanthum	Bitter	RB	Herbarium sheet	171412	132035		RB00465279	Martinelli, G.		2444			8	6	1978				Brazil	Rio de Janeiro			Morro da Caledônia.		Erva com cerca de 80 cm de altura, heliófila, cálice de coloração esverdeada, corola alva, folhas verdes, frutos verdes, quando maduros nigrescentes.		0	0	0	0			Brazil, Estado: Rio de Janeiro: Morro da Caledônia.
Solanaceae	Solanum	enantiophyllanthum	Bitter	RB	Herbarium sheet	171413	132036		RB00465276	Martinelli, G.		2452			8	6	1977				Brazil	Rio de Janeiro			Morro da Caledônia.		Erva erecta heliófila, folhas verdes discolor membranáceas, cálice esverdeado, corolas alvas.		0	0	0	0			Brazil, Estado: Rio de Janeiro: Morro da Caledônia.
Solanaceae	Solanum	enantiophyllanthum	Bitter	RB	Herbarium sheet	170932	131600	186736	RB00464357	Martinelli, G.		2454		et al.	8	6	1977				Brazil	Rio de Janeiro	Nova Friburgo	Morro da Caledonia			erva heliófila ca. 1 m; folha discolor, verde escuro a face ventral e verde claro na face dorsal; cálice esverdeado e corola alva		0	0	1400	1600		1400 - 1600	Brazil, Estado: Rio de Janeiro, Nova Friburgo, Morro da Caledonia
Solanaceae	Solanum	enantiophyllanthum	Bitter	RB	Herbarium sheet	170933	131601	186739	RB00464354	Martinelli, G.		2470		et al.	8	6	1977				Brazil	Rio de Janeiro	Nova Friburgo	Morro da Caledonia			erva ca. 1.5 m; heliófila; folhas verde discolore; cálice esverdeado com bordos dos lacineos acastanhados; corola alva		0	0	1400	1600		1400 - 1600	Brazil, Estado: Rio de Janeiro, Nova Friburgo, Morro da Caledonia
Solanaceae	Solanum	enantiophyllanthum	Bitter	RB	Herbarium sheet	171415	132038		RB00465300	Martinelli, G.		2492			8	6	1977				Brazil	Rio de Janeiro			Morro da Caledonia.		Erva heliófila, com cerca de 1 m de altura, folha levemente disoclor, cálice esverdeado, com lacíneos acastanhados.		0	0	0	0			Brazil, Estado: Rio de Janeiro: Morro da Caledonia.
Solanaceae	Solanum	enantiophyllanthum	Bitter	UEC	Herbarium sheet	143791	109602	120603	UEC038901	Meireles, L.D.		455			21	8	2001				Brazil	Minas Gerais	Camanducaia		Monte Verde, Afloramento da Pedra do Selado		Arbusto, folhas arroxeadas, flores com pétalas brancas, arroxeadas na base e anteras amarelas.		0	0	0	0			Brazil, Estado: Minas Gerais, Camanducaia: Monte Verde, Afloramento da Pedra do Selado
Solanaceae	Solanum	enantiophyllanthum	Bitter	UEC	Herbarium sheet	143790	109601	120862	UEC038900	Meireles, L.D.		586			19	9	2001				Brazil	Minas Gerais	Camanducaia		Monte Verde, Floresta Ombrófila Densa Alto-Montana		Arbusto, 80cm, flores brancas.		0	0	0	0			Brazil, Estado: Minas Gerais, Camanducaia: Monte Verde, Floresta Ombrófila Densa Alto-Montana
Solanaceae	Solanum	enantiophyllanthum	Bitter	UEC	Herbarium sheet	143789	109600	121149	UEC038899	Meireles, L.D.		643			16	10	2001				Brazil	Minas Gerais	Camanducaia		Monte Verde, Floresta Ombrófila Densa Alto-Montana		Arbusto, 30cm, com flores brancas.		0	0	0	0			Brazil, Estado: Minas Gerais, Camanducaia: Monte Verde, Floresta Ombrófila Densa Alto-Montana
Solanaceae	Solanum	enantiophyllanthum	Bitter	UEC	Herbarium sheet	143788	109599	121126	UEC038898	Meireles, L.D.		690			17	10	2001				Brazil	Minas Gerais	Camanducaia		Monte Verde, Afloramento da Pedra do Selado		Arbusto, 80cm, flores brancas com base da pétala arroxeada.		0	0	0	0			Brazil, Estado: Minas Gerais, Camanducaia: Monte Verde, Afloramento da Pedra do Selado
Solanaceae	Solanum	enantiophyllanthum	Bitter	RB	Herbarium sheet	171404	132028		RB00413516	Mello-Silva, R.		2603			15	6	2004				Brazil	Rio de Janeiro			Pico da Coledônia. Alto da Montanha. .		Arbusto 2 m. altura, entre rochas. Folhas pouco discolores. Corola alvo-roxeada. Anteras amarelas. Frutos imaturosverdes.		-22.602456	-42.967211	0	0			Brazil, Estado: Rio de Janeiro: Pico da Coledônia. Alto da Montanha. .
Solanaceae	Solanum	enantiophyllanthum	Bitter	RB	Herbarium sheet	171405	132029		RB00712335	Pellegrini, M.O.O.		273			11	7	2012				Brazil	Rio de Janeiro			Pico Caledônia. No cume. Área permitida para turistas, ao lado da torre.		Arbusto ca. 1,5m, caule átrio-vinoso e quilhado, folhas verdes com margens e nervuras escuras, cálice átrio-vinoso, corola alva.		-22.602456	-42.967211	2240	0		2240	Brazil, Estado: Rio de Janeiro: Pico Caledônia. No cume. Área permitida para turistas, ao lado da torre.
Solanaceae	Solanum	enantiophyllanthum	Bitter	IPA	Herbarium sheet	143292	109144	14560		Pontual, I.		396	E		2	2	1967				Brazil	Rio de Janeiro			Planalto do Parque Nacional do Itatiaia. Entre o abrigo Rebouças e Agulahs Negras.	Vivendo presa ao solo à 2300 m de alt. Entre o abr	erva ca 50 cm de alt. Folha: oposta. Flores: alvas.		0	0	2300	0		2300	Brazil, Estado: Rio de Janeiro: Planalto do Parque Nacional do Itatiaia. Entre o abrigo Rebouças e Agulahs Negras.
Solanaceae	Solanum	enantiophyllanthum	Bitter	IPA	Herbarium sheet	143294	109146	14592		Pontual, I.		428	J		2	2	1967				Brazil	Rio de Janeiro			planalto do Parque Nacional do Itatiaia.	Vivendo presa ao solo próximo ao abrigo Rebouças.	erva ca. 40 cm alt.. Folhas: simples. Flores: alvas.		0	0	0	0			Brazil, Estado: Rio de Janeiro: planalto do Parque Nacional do Itatiaia.
Solanaceae	Solanum	enantiophyllanthum	Bitter	RB	Herbarium sheet	171401	132025		RB00465288	Ribeiro, K.T.		236			0	12	1999				Brazil	Rio de Janeiro			Planalto do Itatiaia. Maciço das Prateleiras. Itatiaia				-22.6757	-45.117719	2400	0		2400	Brazil, Estado: Rio de Janeiro: Planalto do Itatiaia. Maciço das Prateleiras. Itatiaia
Solanaceae	Solanum	enantiophyllanthum	Bitter	RB	Herbarium sheet	171411	132034		RB00465282	Ribeiro, K.T.		237			0	12	1999				Brazil	Rio de Janeiro			Planalto do Itatiaia, Maciço das Prateleiras. Itatiaia		Caule rígido, negro e os pecíolos de início com mais lilás, e não abrem tanto. Os frutos, já maiores, formam, ficam caídos.		-22.6757	-45.117719	2400	0		2400	Brazil, Estado: Rio de Janeiro: Planalto do Itatiaia, Maciço das Prateleiras. Itatiaia
Solanaceae	Solanum	enantiophyllanthum	Bitter	RB	Herbarium sheet	171419	132042		RB00465284	Ribeiro, K.T.		238			0	12	1999				Brazil	Rio de Janeiro			Planalto do Itatiaia. Maciço das Prateleiras. Itatiaia		Parecida com 237, mas mais rígida, em planta de maior porte.		-22.673556	-45.105667	2400	0		2400	Brazil, Estado: Rio de Janeiro: Planalto do Itatiaia. Maciço das Prateleiras. Itatiaia
Solanaceae	Solanum	enantiophyllanthum	Bitter	RB	Herbarium sheet	171407	132031		RB00477373	Silva Neto, S.J.		1734			26	11	2002				Brazil	Rio de Janeiro			Brejo da Lapa. Parque Nacional de Itatiaia		Arbusto heliófilo, ca 3m altura, folhas breve discolores cartáceas, botões brancos, flores com cálice cinza escuro e corola branca, anteras amarelas, frutos imaturos verdes.		-22.600469	-45.231431	0	0			Brazil, Estado: Rio de Janeiro: Brejo da Lapa. Parque Nacional de Itatiaia
Solanaceae	Solanum	enantiophyllanthum	Bitter	BHCB	Herbarium sheet	171408	132031	162430	BHCB005671	Silva Neto, S.J.		1734			26	11	2002				Brazil	Rio de Janeiro			Brejo da Lapa. Parque Nacional de Itatiaia		Arbusto heliófilo, ca 3m altura, folhas breve discolores cartáceas, botões brancos, flores com cálice cinza escuro e corola branca, anteras amarelas, frutos imaturos verdes.		-22.600469	-45.231431	0	0			Brazil, Estado: Rio de Janeiro: Brejo da Lapa. Parque Nacional de Itatiaia
Solanaceae	Solanum	enantiophyllanthum	Bitter	GH	Herbarium sheet	168469	129662			Smith, L.B.		1745			8	1	1929				Brazil	Rio de Janeiro		Cerro Itatiaia	Estação Biologica	open summit			-22.416667	-44.683333	2000	2300		2000 - 2300	Brazil, Estado: Rio de Janeiro, Cerro Itatiaia: Estação Biologica
Solanaceae	Solanum	enantiophyllanthum	Bitter	F	Herbarium sheet	137009	103811	2161491		Soares Nunes, ?		41			9	1	1979				Brazil	Minas Gerais	Passa Quatro		sertões dos Martins, Dist. Pinheirinhos		corola alva com estames aramelos; calice verde; semi-heliofila, com ca. 1.5 m, ereta		-22.44583	-44.89549	1600	0	ca.	1600	Brazil, Estado: Minas Gerais, Passa Quatro: sertões dos Martins, Dist. Pinheirinhos
Solanaceae	Solanum	enantiophyllanthum	Bitter	RB	Herbarium sheet	137010	103811		RB00465306	Soares Nunes, ?		41			9	1	1979				Brazil	Minas Gerais	Passa Quatro		sertões dos Martins, Dist. Pinheirinhos		corola alva com estames aramelos; calice verde; semi-heliofila, com ca. 1.5 m, ereta		-22.44583	-44.89549	1600	0	ca.	1600	Brazil, Estado: Minas Gerais, Passa Quatro: sertões dos Martins, Dist. Pinheirinhos
Solanaceae	Solanum	enantiophyllanthum	Bitter	RB	Herbarium sheet	170967	131635	166854	RB00461436	Sucre, D.		5161		Plowman, T.	30	5	1969				Brazil	Rio de Janeiro	Itatiaia	Maromba	Parque Nacional do Itatiaia	na beira da estrada em local umido	erva ca. 1.5 m; corola lilas; fruto ainda verde		0	0	1600	0		1600	Brazil, Estado: Rio de Janeiro, Itatiaia, Maromba: Parque Nacional do Itatiaia
Solanaceae	Solanum	enantiophyllanthum	Bitter	IAC	Herbarium sheet	143805	109614	24449	UEC074130	Vasconcellos Neto, J.		s.n.			4	4	1976				Brazil	Rio de Janeiro	Itatiaia		Parque Nacional de Itatiaia				-22.4961	-44.5633	0	0			Brazil, Estado: Rio de Janeiro, Itatiaia: Parque Nacional de Itatiaia
Solanaceae	Solanum	enantiophyllanthum	Bitter	UEC	Herbarium sheet	143806	109614	181350		Vasconcellos Neto, J.		s.n.			4	4	1976				Brazil	Rio de Janeiro	Itatiaia		Parque Nacional de Itatiaia				-22.4961	-44.5633	0	0			Brazil, Estado: Rio de Janeiro, Itatiaia: Parque Nacional de Itatiaia
Solanaceae	Solanum	enantiophyllanthum	Bitter	RB	Herbarium sheet	171398	132022		RB00465312	Vianna, M.C.		192			4	12	1964				Brazil	Rio de Janeiro							0	0	0	0			Brazil, Estado: Rio de Janeiro
Solanaceae	Solanum	enantiophyllanthum	Bitter	W	Herbarium sheet	155087	118961	1922-0001502		Wettstein, R. von		s.n.		Schiffner, V.	0	9	1901		isolectotype	Solanum bridgesii Phil. var. deltoideum Witasek	Brazil	Minas Gerais		Itatiaia	'ad confines Rio de Janeiro-Minas Geraes; parte superioribus montis Itatiaya'	regionis silvaticus			0	0	1400	2000		1400 - 2000	Brazil, Estado: Minas Gerais, Itatiaia: 'ad confines Rio de Janeiro-Minas Geraes; parte superioribus montis Itatiaya'
Solanaceae	Solanum	enantiophyllanthum	Bitter	WU	Herbarium sheet	155088	118961	66540		Wettstein, R. von		s.n.		Schiffner, V.	0	9	1901		lectotype	Solanum bridgesii Phil. var. deltoideum Witasek	Brazil	Minas Gerais		Itatiaia	'ad confines Rio de Janeiro-Minas Geraes; parte superioribus montis Itatiaya'	regionis silvaticus			0	0	1400	2000		1400 - 2000	Brazil, Estado: Minas Gerais, Itatiaia: 'ad confines Rio de Janeiro-Minas Geraes; parte superioribus montis Itatiaya'
Solanaceae	Solanum	enantiophyllanthum	Bitter	W	Herbarium sheet	155089	118962	1958-0015036		Zerny, H.		s.n.			18	10	1927				Brazil	Rio de Janeiro		Itatiaia	Maromba-Naceiras				0	0	1100	1900		1100 - 1900	Brazil, Estado: Rio de Janeiro, Itatiaia: Maromba-Naceiras
Solanaceae	Solanum	paucidens	Bitter	JPB	Herbarium sheet	46936	44862			Agra, M.F.		7232		Bohs, L.; Coelho, V.; Souza, P.P. de & Rodrigues, I.M.C.	19	4	2010				Brazil	Minas Gerais			Entrance to Parque Estadual Serra do Brigadeiro near town of Araponga. Near Centro de Visitantes and Trilha dos Muriquis	Side of stream.	Herb 0.5 m tall. Fruits in racemose inflorescences, hanging, still light green.		-20.715528	-42.486611	1380	1400		1380 - 1400	Brazil, Estado: Minas Gerais: Entrance to Parque Estadual Serra do Brigadeiro near town of Araponga. Near Centro de Visitantes and Trilha dos Muriquis
Solanaceae	Solanum	paucidens	Bitter	UT	Herbarium sheet	46937	44862			Agra, M.F.		7232		Bohs, L.; Coelho, V.; Souza, P.P. de & Rodrigues, I.M.C.	19	4	2010				Brazil	Minas Gerais			Entrance to Parque Estadual Serra do Brigadeiro near town of Araponga. Near Centro de Visitantes and Trilha dos Muriquis	Side of stream.	Herb 0.5 m tall. Fruits in racemose inflorescences, hanging, still light green.		-20.715528	-42.486611	1380	1400		1380 - 1400	Brazil, Estado: Minas Gerais: Entrance to Parque Estadual Serra do Brigadeiro near town of Araponga. Near Centro de Visitantes and Trilha dos Muriquis
Solanaceae	Solanum	paucidens	Bitter	BHCB	Herbarium sheet	127651	44862	150845		Agra, M.F.		7232		Bohs, L.; Coelho, V.; Souza, P.P. de & Rodrigues, I.M.C.	19	4	2010				Brazil	Minas Gerais			Entrance to Parque Estadual Serra do Brigadeiro near town of Araponga. Near Centro de Visitantes and Trilha dos Muriquis	Side of stream.	Herb 0.5 m tall. Fruits in racemose inflorescences, hanging, still light green.		-20.715528	-42.486611	1380	1400		1380 - 1400	Brazil, Estado: Minas Gerais: Entrance to Parque Estadual Serra do Brigadeiro near town of Araponga. Near Centro de Visitantes and Trilha dos Muriquis
Solanaceae	Solanum	paucidens	Bitter	BHCB	Herbarium sheet	127593	97950	139586	BHCB019012	Almeida, T.E.		2302		Salino, A. & Gaspar, A.L.	8	4	2010				Brazil	Santa Catarina	Ubirici	Parque Nacional São Joaquim	Morro de Igreja	floresta ombrófila densa; na borda de floresta, a beira de estrada	arbusto 1.5 m; petalas brancas retrorsas; pensado em alcool		-28.063056	-49.500278	1335	0		1335	Brazil, Estado: Santa Catarina, Ubirici, Parque Nacional São Joaquim: Morro de Igreja
Solanaceae	Solanum	paucidens	Bitter	RB	Herbarium sheet	170902	131570	326425	RB00464145	Andrade, P.		1209			26	5	1988				Brazil	Minas Gerais	Lima Duarte	P.E. do Ibitipoca		borde de mata	arbustivo; flores brancas, anteras amarelas	erva nome	0	0	0	0			Brazil, Estado: Minas Gerais, Lima Duarte, P.E. do Ibitipoca
Solanaceae	Solanum	paucidens	Bitter	RB	Herbarium sheet	170899	131567	282120	RB00464261	Barros Leal, T.C.A. de		s.n.			0	4	1988				Brazil	Minas Gerais		Uberlândia	estuga na Universidade				0	0	0	0			Brazil, Estado: Minas Gerais, Uberlândia: estuga na Universidade
Solanaceae	Solanum	paucidens	Bitter	US	Herbarium sheet	168491	129683	2342866		Barth, O.M.	I-	207			18	2	1960				Brazil	Rio de Janeiro	Itatiaia	Parque Nacional do Itatiaia			flores lilas claro; arbusto pequeño		0	0	0	0			Brazil, Estado: Rio de Janeiro, Itatiaia, Parque Nacional do Itatiaia
Solanaceae	Solanum	paucidens	Bitter	BM	Herbarium sheet	25468	26123		BM000935489	Blanchet, J.S.		2322			0	0	0				Brazil				[sin loc.]				0	0	0	0			Brazil: [sin loc.]
Solanaceae	Solanum	paucidens	Bitter	GH	Herbarium sheet	168518	129709			Brade, A.C.		16429			14	7	1940				Brazil	Rio de Janeiro		Pedra do Frade	Serra dos Orgãos		fl. alba		0	0	1200	0		1200	Brazil, Estado: Rio de Janeiro, Pedra do Frade: Serra dos Orgãos
Solanaceae	Solanum	paucidens	Bitter	RB	Herbarium sheet	171395	129709		RB00465271	Brade, A.C.		16429			14	7	1940				Brazil	Rio de Janeiro		Pedra do Frade	Serra dos Orgãos		fl. alba		0	0	1200	0		1200	Brazil, Estado: Rio de Janeiro, Pedra do Frade: Serra dos Orgãos
Solanaceae	Solanum	paucidens	Bitter	PACA	Herbarium sheet	143737	109548	11521	PACA011521	Buck, P.		s.n.			1	1	1944				Brazil	Rio Grande do Sul	São Francisco de Paula		Faz. Englert	In incultis			0	0	0	0			Brazil, Estado: Rio Grande do Sul, São Francisco de Paula: Faz. Englert
Solanaceae	Solanum	paucidens	Bitter	F	Herbarium sheet	137091	103862	1927717		Bueno, O.		680			23	5	1978				Brazil	Rio Grande do Sul	Farroupilha	Parque dos Pinheiros		campos úmidos	subarbusto de campo úmido, com flores brancas e frutos verdes		0	0	0	0			Brazil, Estado: Rio Grande do Sul, Farroupilha, Parque dos Pinheiros
Solanaceae	Solanum	paucidens	Bitter	PACA	Herbarium sheet	143772	109583	59427	PACA059427	Camargo, O.R.		962			3	5	1957				Brazil	Rio Grande do Sul	Farroupilha		Sub. Est. Exp. Fruticultura	In incultis. No Mato			0	0	0	0			Brazil, Estado: Rio Grande do Sul, Farroupilha: Sub. Est. Exp. Fruticultura
Solanaceae	Solanum	paucidens	Bitter	PACA	Herbarium sheet	143774	109585	59980	PACA059980	Camargo, O.R.		1054			20	12	1956				Brazil	Rio Grande do Sul	Farroupilha		Sub. Est. Exp. Fruticultura	In dumetosis. No mato ralo			0	0	0	0			Brazil, Estado: Rio Grande do Sul, Farroupilha: Sub. Est. Exp. Fruticultura
Solanaceae	Solanum	paucidens	Bitter	PACA	Herbarium sheet	143775	109586	60257	PACA060257	Camargo, O.R.		1100			14	1	1957				Brazil	Rio Grande do Sul	Farroupilha		Sub. Est. Exp. Fruticultura	In dumetosis. Campo seco e arbustivo			0	0	0	0			Brazil, Estado: Rio Grande do Sul, Farroupilha: Sub. Est. Exp. Fruticultura
Solanaceae	Solanum	paucidens	Bitter	PACA	Herbarium sheet	143773	109584	59874	PACA059874	Camargo, O.R.		1191			25	3	1957				Brazil	Rio Grande do Sul	Farroupilha		Sub. Est. Exp. Fruticultura	In incultis. No mato ralo			0	0	0	0			Brazil, Estado: Rio Grande do Sul, Farroupilha: Sub. Est. Exp. Fruticultura
Solanaceae	Solanum	paucidens	Bitter	PACA	Herbarium sheet	143778	109589	62379	PACA062379	Camargo, O.R.		1803			19	9	1957				Brazil	Rio Grande do Sul	Montenegro		Arredores da cidade	In incultis. No campo seco e arbustivo			0	0	0	0			Brazil, Estado: Rio Grande do Sul, Montenegro: Arredores da cidade
Solanaceae	Solanum	paucidens	Bitter	PACA	Herbarium sheet	143777	109588	62253	PACA062253	Camargo, O.R.		2006			8	10	1957				Brazil	Rio Grande do Sul	Farroupilha		Est. Exp. Fruticultura	In incultis. No campo seco e arbustivo			0	0	0	0			Brazil, Estado: Rio Grande do Sul, Farroupilha: Est. Exp. Fruticultura
Solanaceae	Solanum	paucidens	Bitter	RB	Herbarium sheet	170915	131583	32424	RB00464343	Campos Porto, P.		3241			20	2	1937				Brazil	São Paulo		Campos de Jordão					0	0	0	0			Brazil, Estado: São Paulo, Campos de Jordão
Solanaceae	Solanum	paucidens	Bitter	G	Herbarium sheet	137097	103867		G00443400	Czermak, J.		381		Reineck, E.M.	0	9	1897				Brazil	Rio Grande do Sul		Port Alegre		in Gebuschen & Waldern	pflanze mit weissen Bluthchen & schwarzen Bieren		0	0	0	0			Brazil, Estado: Rio Grande do Sul, Port Alegre
Solanaceae	Solanum	paucidens	Bitter	ICN	Herbarium sheet	143493	109330	116276	ICN0116276	Dillenburg, L.		134			0	0	0				Brazil	Rio Grande do Sul	Rio Grande		Estação Ecológica do Taim	zona inundada da mata			0	0	0	0			Brazil, Estado: Rio Grande do Sul, Rio Grande: Estação Ecológica do Taim
Solanaceae	Solanum	paucidens	Bitter	RB	Herbarium sheet	170910	131578	171655	RB00464338	Dombrowski, L.T.		221			19	5	1964				Brazil	Paraná			Barigui-Curitiba-Paraná-Campina da Siqueira	em campo-terreno seco; pouco frecuente			0	0	0	0			Brazil, Estado: Paraná: Barigui-Curitiba-Paraná-Campina da Siqueira
Solanaceae	Solanum	paucidens	Bitter	A	Herbarium sheet	168474	129667			Dombrowski, L.T.		1228		Saito, Y.	0	12	1964				Brazil	Paraná			Curitiba-Paranagua		arbusto frecuente		0	0	0	0			Brazil, Estado: Paraná: Curitiba-Paranagua
Solanaceae	Solanum	paucidens	Bitter	RB	Herbarium sheet	170900	131568	604057	RB00872357	Donde, V.		s.n.			5	11	2013				Brazil	Minas Gerais	Araxá	Reserva Ecocerrado do Brasil			50 cm; flor branca		-19.613083	-47.139139	939	0		939	Brazil, Estado: Minas Gerais, Araxá, Reserva Ecocerrado do Brasil
Solanaceae	Solanum	paucidens	Bitter	RB	Herbarium sheet	170901	131569	73494	RB00464102	Duarte, M.		3334		Falcão, J.F.	16	12	1950				Brazil	Santa Catarina			proximo de Laguna, Sul de Santa Catarina	solo arenoso, asociada a Myrtaceas			0	0	0	0			Brazil, Estado: Santa Catarina: proximo de Laguna, Sul de Santa Catarina
Solanaceae	Solanum	paucidens	Bitter	GH	Herbarium sheet	168472	129665			Dusén, P.		3567			10	2	1904				Brazil	Paraná			Serra do Mar, Volta Grande (Eisenbahust)	ad marginem viae ferreae			0	0	0	0			Brazil, Estado: Paraná: Serra do Mar, Volta Grande (Eisenbahust)
Solanaceae	Solanum	paucidens	Bitter	GH	Herbarium sheet	168473	129666			Dusén, P.		9380			19	3	1910				Brazil	Paraná		Calmon		marg. viae ferrea			0	0	0	0			Brazil, Estado: Paraná, Calmon
Solanaceae	Solanum	paucidens	Bitter	GH	Herbarium sheet	168471	129664			Dusén, P.		11800			1	6	1911				Brazil	Rio Grande do Sul			Rio Uruguay [state inferred from dsitribution]	ad marg. silv. prim.			0	0	0	0			Brazil, Estado: Rio Grande do Sul: Rio Uruguay [state inferred from dsitribution]
Solanaceae	Solanum	paucidens	Bitter	K	Herbarium sheet	59115	54750		K000658374	Dusén, P.		15747			15	10	1914				Brazil	Paraná	Curitiba	Curitiba	Curitiba	In lampo.			-25.416667	-49.25	0	0			Brazil, Estado: Paraná, Curitiba, Curitiba: Curitiba
Solanaceae	Solanum	paucidens	Bitter	F	Herbarium sheet	136884	54750	1436419		Dusén, P.		15747			15	10	1914				Brazil	Paraná	Curitiba	Curitiba	Curitiba	In lampo.			-25.416667	-49.25	0	0			Brazil, Estado: Paraná, Curitiba, Curitiba: Curitiba
Solanaceae	Solanum	paucidens	Bitter	NY	Herbarium sheet	167870	54750	NY00694457	694457	Dusén, P.		15747			15	10	1914				Brazil	Paraná	Curitiba	Curitiba	Curitiba	In lampo.			-25.416667	-49.25	0	0			Brazil, Estado: Paraná, Curitiba, Curitiba: Curitiba
Solanaceae	Solanum	paucidens	Bitter	NY	Herbarium sheet	143678	109491	NY00669457	669457	Dusén, P.		15747			15	10	1914				Brazil	Paraná	Curitiba						-25.4281	-49.2731	0	0			Brazil, Estado: Paraná, Curitiba
Solanaceae	Solanum	paucidens	Bitter	NY	Herbarium sheet	168442	129641			Dusén, P.		17296			4	11	1915				Brazil	Paraná			Desvio Ypiranga	in aggere viae ferrae graminoso			0	0	0	0			Brazil, Estado: Paraná: Desvio Ypiranga
Solanaceae	Solanum	paucidens	Bitter	NY	Herbarium sheet	168440	129639			Emygdio, L.		3401			16	7	1972				Brazil	Minas Gerais		Gandarelas			flores brancas		0	0	1550	0		1550	Brazil, Estado: Minas Gerais, Gandarelas
Solanaceae	Solanum	paucidens	Bitter	VIES	Herbarium sheet	127616	97973	35072		Flores, T.B.		231		Kuntz-Galvão, J. & Campos, O.R.	20	10	2012				Brazil	Espírito Santo	Dores do Rio Preto	Parque Nacional do Caparão	estrada para o Pico da Bandeira		erva 90 cm; cálice verde, corola alva e androceu amarelo		-20.48065	-41.829283	0	0			Brazil, Estado: Espírito Santo, Dores do Rio Preto, Parque Nacional do Caparão: estrada para o Pico da Bandeira
Solanaceae	Solanum	paucidens	Bitter	RB	Herbarium sheet	170966	131634	576562	RB00784425	Flores, T.B.		1319		Kuntz-Galvao, J. & Campos, O.R.	20	10	2012				Brazil	Espirito Santo	Dores do Rio Preto	Parque Nacional do Caparaó	Dores do Rio Preto, estrada para o Pico de Bandeira		erva ca. 90 cm; cálice verde; corola alva; androeceu amarelo		-20.48065	-41.829283	0	0			Brazil, Estado: Espirito Santo, Dores do Rio Preto, Parque Nacional do Caparaó: Dores do Rio Preto, estrada para o Pico de Bandeira
Solanaceae	Solanum	paucidens	Bitter	RB	Herbarium sheet	170906	131574	209191	RB00464181	Fonseca Vaz, A.		303			21	11	1979				Brazil	São Paulo	Cunha	Reserva Estadal Cunha	Inst. Florestal, Secr. Agricultura, Estr. para Ubatuba	nos barrancos a beira da estrada margenado o Rio Bonito	erva mais o menos 0.5 m; flores brancas com estames		0	0	0	0			Brazil, Estado: São Paulo, Cunha, Reserva Estadal Cunha: Inst. Florestal, Secr. Agricultura, Estr. para Ubatuba
Solanaceae	Solanum	paucidens	Bitter	RB	Herbarium sheet	170904	131572	565408	RB00753093	Funez, L.A.		542			19	5	2012				Brazil	Santa Catarina	Jaraguá do Sul			area abierta	arbusto; flor branca		-26.483069	-49.103333	55	0		55	Brazil, Estado: Santa Catarina, Jaraguá do Sul
Solanaceae	Solanum	paucidens	Bitter	RB	Herbarium sheet	170922	131590	551279	RB00718411	Giacomin, L.L.		873		Viana, P.L. & Mota, N.F.O.	9	4	2009				Brazil	São Paulo	Bananal	Estação Ecologica de Bananal	estrada que da acesso	margens da estrada; em barranco	flores brancas com manchas amarelas		0	0	0	0			Brazil, Estado: São Paulo, Bananal, Estação Ecologica de Bananal: estrada que da acesso
Solanaceae	Solanum	paucidens	Bitter	ICN	Herbarium sheet	143559	109393	190920	ICN0190920	Giacomin, L.L.		1074		Viana, P.L.; Oliveira, C.T. & Perillo, L.N.	20	8	2009				Brazil	Mato Grosso	Itamonte		Parque Estadual da Serra do Papagaio, margens da estrada que leva a sede		Doação BHCB 132859; Arbusto escandente, flores brancas,estames amarelos, frutos negros		0	0	0	0			Brazil, Estado: Mato Grosso, Itamonte: Parque Estadual da Serra do Papagaio, margens da estrada que leva a sede
Solanaceae	Solanum	paucidens	Bitter	RB	Herbarium sheet	170815	109393	548057	RB00713457	Giacomin, L.L.		1074		Viana, P.L.; Oliveira, C.T. & Perillo, L.N.	20	8	2009				Brazil	Mato Grosso	Itamonte		Parque Estadual da Serra do Papagaio, margens da estrada que leva a sede		Doação BHCB 132859; Arbusto escandente, flores brancas,estames amarelos, frutos negros		0	0	0	0			Brazil, Estado: Mato Grosso, Itamonte: Parque Estadual da Serra do Papagaio, margens da estrada que leva a sede
Solanaceae	Solanum	paucidens	Bitter	BHCB	Herbarium sheet	127590	97947	152262	BHCB019009	Giacomin, L.L.		1227		Machado, T.M. & Souza, F.S.	7	2	2011				Brazil	Minas Gerais	Alto Caparaó	Parque Nacional do Caparão	estrada de subida para tronqueira	formação degrado, as margens da estrada	erva rastjante; flores alvas, frutos verdes; prensado em alcool		-20.408611	-41.844722	1639	0		1639	Brazil, Estado: Minas Gerais, Alto Caparaó, Parque Nacional do Caparão: estrada de subida para tronqueira
Solanaceae	Solanum	paucidens	Bitter	RB	Herbarium sheet	170905	131573	308151	RB00464249	Giordano, L.C.		1737		Marquete, O.; Berthold, E.; Bovin, M.; Duarte, C.; Araujo, R.S. de & Neves, R.	27	10	1994				Brazil	Rio de Janeiro	Nova Friburgo		estrada atras do Posto Policial da Rodovia Cachoeira de Macacu-N. Friburgo (lado esquerdo, sentido N. Friburgo), apos do entrada do camino para o sitio Campinho	floresta ombrófila densa montana; ambiente umido, com afloramentos rochosos e pequenos cursos de agua	subarbusto ca. 1.3 m; heliofita; folhas membranceas, discolores; botões verde a alvacentres e flores alvas, com anteras anarelas; frutos verde-escuros		0	0	0	0			Brazil, Estado: Rio de Janeiro, Nova Friburgo: estrada atras do Posto Policial da Rodovia Cachoeira de Macacu-N. Friburgo (lado esquerdo, sentido N. Friburgo), apos do entrada do camino para o sitio Campinho
Solanaceae	Solanum	paucidens	Bitter	BHCB	Herbarium sheet	127580	97937		BHCB005719	Guedes, R.		2537		et al.	27	3	1995				Brazil	Rio de Janeiro	Itatiaia	Parque Nacional do Itatiaia	Tres Picos [22.15 S, 44.34 W/ 22.28 S, 44.45 W - DMS from label]	área perturbada	arbusto ca. 1 m; ramos verdes; folhas verdes brve concolores; calice verde; corola alva, anteras amarelas		-22.366667	-44.658333	0	0			Brazil, Estado: Rio de Janeiro, Itatiaia, Parque Nacional do Itatiaia: Tres Picos [22.15 S, 44.34 W/ 22.28 S, 44.45 W - DMS from label]
Solanaceae	Solanum	paucidens	Bitter	RB	Herbarium sheet	170820	97937	348832	RB00477158	Guedes, R.		2537		et al.	27	3	1995				Brazil	Rio de Janeiro	Itatiaia	Parque Nacional do Itatiaia	Tres Picos [22.15 S, 44.34 W/ 22.28 S, 44.45 W - DMS from label]	área perturbada	arbusto ca. 1 m; ramos verdes; folhas verdes brve concolores; calice verde; corola alva, anteras amarelas		-22.366667	-44.658333	0	0			Brazil, Estado: Rio de Janeiro, Itatiaia, Parque Nacional do Itatiaia: Tres Picos [22.15 S, 44.34 W/ 22.28 S, 44.45 W - DMS from label]
Solanaceae	Solanum	paucidens	Bitter	ICN	Herbarium sheet	143530	109367	142510	ICN0142510	Hagelund, K.		4693			20	10	1966				Brazil	Rio Grande do Sul	Santa Rosa				Doação de Karner Hagelund.		0	0	0	0			Brazil, Estado: Rio Grande do Sul, Santa Rosa
Solanaceae	Solanum	paucidens	Bitter	MBM	Herbarium sheet	143594	109420	42845	MBM0042845	Hatschbach, G.		9814			29	11	1963				Brazil	Paraná	Morretes		Estrada da Graciosa, Ferradura	orla da mata pluvial	arbusto flor alva; frutos maduros negros		0	0	0	0			Brazil, Estado: Paraná, Morretes: Estrada da Graciosa, Ferradura
Solanaceae	Solanum	paucidens	Bitter	US	Herbarium sheet	168209	109420	2406272		Hatschbach, G.		9814			29	11	1963				Brazil	Paraná	Morretes		Estrada da Graciosa, Ferradura	orla da mata pluvial	arbusto flor alva; frutos maduros negros		0	0	0	0			Brazil, Estado: Paraná, Morretes: Estrada da Graciosa, Ferradura
Solanaceae	Solanum	paucidens	Bitter	US	Herbarium sheet	168502	129694	2406292		Hatschbach, G.		10036			5	5	1963				Brazil	Paraná	Campina Grande do Sul	Serra do Lapinha		ao longo das picadas e em clareiras da mata	planta arbustiforme 1 m; flor alva		0	0	0	0			Brazil, Estado: Paraná, Campina Grande do Sul, Serra do Lapinha
Solanaceae	Solanum	paucidens	Bitter	BH	Herbarium sheet	137041	103842		BH000040570	Hatschbach, G.		30325			16	9	1972				Brazil	Paraná	Dois Vizinhos	Tres Barras		ao longo de caminho mata	erva flor alvescente		0	0	0	0			Brazil, Estado: Paraná, Dois Vizinhos, Tres Barras
Solanaceae	Solanum	paucidens	Bitter	MO	Herbarium sheet	134598	101999	2267327	MO-1351422	Hatschbach, G.		33604			0	0	0				Brazil	Paraná			Autodromo Pinhaes (mun. Piraquara)		Erva flor alva, ruderal.		0	0	0	0			Brazil, Estado: Paraná: Autodromo Pinhaes (mun. Piraquara)
Solanaceae	Solanum	paucidens	Bitter	RB	Herbarium sheet	170916	131584	452133	RB00464633	Hatschbach, G.		67490		Ribas, O.S. & Barbosa, E.	21	1	1998				Brazil	Paraná	Inácio Rubens	Monte Alto			erva 1 m; flor alva; ruderal		0	0	0	0			Brazil, Estado: Paraná, Inácio Rubens, Monte Alto
Solanaceae	Solanum	paucidens	Bitter	ICN	Herbarium sheet	143553	109387	169872	ICN0169872	Hatschbach, G.		68816		Spichiger, R.; Loizeau, A.C. & Cervi, P.A.	19	9	1998				Brazil	Paraná	Quatro Barras		estrada da Graciosa Rio do Corvo		Erva 50cm altura, flores alvas.; Clareiras da floresta atlântica.		0	0	0	0			Brazil, Estado: Paraná, Quatro Barras: estrada da Graciosa Rio do Corvo
Solanaceae	Solanum	paucidens	Bitter	RB	Herbarium sheet	170823	109387	472390	RB00536584	Hatschbach, G.		68816		Spichiger, R.; Loizeau, A.C. & Cervi, P.A.	19	9	1998				Brazil	Paraná	Quatro Barras		estrada da Graciosa Rio do Corvo		Erva 50cm altura, flores alvas.; Clareiras da floresta atlântica.		0	0	0	0			Brazil, Estado: Paraná, Quatro Barras: estrada da Graciosa Rio do Corvo
Solanaceae	Solanum	paucidens	Bitter	RB	Herbarium sheet	170824	109387	496871	RB00588344	Hatschbach, G.		68816		Spichiger, R.; Loizeau, A.C. & Cervi, P.A.	19	9	1998				Brazil	Paraná	Quatro Barras		estrada da Graciosa Rio do Corvo		Erva 50cm altura, flores alvas.; Clareiras da floresta atlântica.		0	0	0	0			Brazil, Estado: Paraná, Quatro Barras: estrada da Graciosa Rio do Corvo
Solanaceae	Solanum	paucidens	Bitter	BHCB	Herbarium sheet	127586	97943		BHCB007826	Hatton, E.K.O.		1119		Dettke, G.A.; Welker, G.A. & Ferreira, P.P.A.	2	3	2010				Brazil	Santa Catarina	Bom Jardim da Serra		Mirante da estrada para Lauro Muller		subrabusto ca. 0.7 m; calice verde; corola alva, anteras amarelas e estilete verde claro		0	0	0	0			Brazil, Estado: Santa Catarina, Bom Jardim da Serra: Mirante da estrada para Lauro Muller
Solanaceae	Solanum	paucidens	Bitter	PACA	Herbarium sheet	143748	109559	33468	PACA033468	Henz, E.		s.n.			25	7	1946				Brazil	Rio Grande do Sul	São Leopoldo			In incultis			0	0	0	0			Brazil, Estado: Rio Grande do Sul, São Leopoldo
Solanaceae	Solanum	paucidens	Bitter	PACA	Herbarium sheet	143749	109560	33508	PACA033508	Henz, E.		s.n.			17	7	1946				Brazil	Rio Grande do Sul	São Leopoldo			In incultis			0	0	0	0			Brazil, Estado: Rio Grande do Sul, São Leopoldo
Solanaceae	Solanum	paucidens	Bitter	ICN	Herbarium sheet	143443	109284	68962	ICN0068962	Irgang, B.E.		s.n.			27	8	1978				Brazil	Rio Grande do Sul	Cambará do Sul		Itaimbezinho				0	0	0	0			Brazil, Estado: Rio Grande do Sul, Cambará do Sul: Itaimbezinho
Solanaceae	Solanum	paucidens	Bitter	F	Herbarium sheet	137026	103827	1436021		Jönsson, G.		841	a		23	8	1914				Brazil	Paraná		Serra do Mar	Desvio Ypiranga	ad marginem silvae primar.			0	0	700	0		700	Brazil, Estado: Paraná, Serra do Mar: Desvio Ypiranga
Solanaceae	Solanum	paucidens	Bitter	NY	Herbarium sheet	168077	103827			Jönsson, G.		841	a		23	8	1914				Brazil	Paraná		Serra do Mar	Desvio Ypiranga	ad marginem silvae primar.			0	0	700	0		700	Brazil, Estado: Paraná, Serra do Mar: Desvio Ypiranga
Solanaceae	Solanum	paucidens	Bitter	GH	Herbarium sheet	168159	103827			Jönsson, G.		841	a		23	8	1914				Brazil	Paraná		Serra do Mar	Desvio Ypiranga	ad marginem silvae primar.			0	0	700	0		700	Brazil, Estado: Paraná, Serra do Mar: Desvio Ypiranga
Solanaceae	Solanum	paucidens	Bitter	RB	Herbarium sheet	170913	131581	282581	RB00464259	Klein, V.L.G.		673		Sylvestre, L.S.; et al.	25	4	1989				Brazil	Rio de Janeiro	Itatiaia		estrada de Macieiras em direção ao abrigo		arbusto de folhas verdes, discolores, mais clara na face dorsal; flores alvas e botões esverdeados; frutos pequenos, verdes		0	0	0	0			Brazil, Estado: Rio de Janeiro, Itatiaia: estrada de Macieiras em direção ao abrigo
Solanaceae	Solanum	paucidens	Bitter	RB	Herbarium sheet	170917	131585	185416	RB00466563	Kuniyoshi, Y.S.		3880			27	8	1976				Brazil	Paraná	Piraquara	Mananciais da Serra		em lugar suje			0	0	0	0			Brazil, Estado: Paraná, Piraquara, Mananciais da Serra
Solanaceae	Solanum	paucidens	Bitter	NY	Herbarium sheet	168452	129647			Lindeman, J.C.		5339		Haas, J.H. de	18	5	1967				Brazil	Paraná	Mamboré		near Rio Goio Bang [Rio Tricolor]	roadside forest	herb 75 cm; corolla cream, anthers yellow; unripe fruit green		-24.616667	-53.033333	0	0			Brazil, Estado: Paraná, Mamboré: near Rio Goio Bang [Rio Tricolor]
Solanaceae	Solanum	paucidens	Bitter	BHCB	Herbarium sheet	127583	97940		BHCB017176	Lombardi, J.A.		8258		Taxonomia de Campo 2011	12	4	2011				Brazil	Rio de Janeiro	Teresópolis	Parque Nacional da Serra dos Orgãos	trilha para o Alojamento 04 e a Pedra do Sino [22.25-32S, 42.59-43.07W, DMS]	mata de encosta	arbutso 2 m; corola alva		-22.483333	-42.866667	1190	2130		1190 - 2130	Brazil, Estado: Rio de Janeiro, Teresópolis, Parque Nacional da Serra dos Orgãos: trilha para o Alojamento 04 e a Pedra do Sino [22.25-32S, 42.59-43.07W, DMS]
Solanaceae	Solanum	paucidens	Bitter	BHCB	Herbarium sheet	127588	97945		BHCB015298	Lorenzi, H.		5747		Bernacci, L.C. & Franco, E.	15	10	2005				Brazil	Santa Catarina		Curitibanos		nas margens da rodovia	subarbusto, pouco postrado, lenhoso, ca. 30 cm de comprimento; flores brancas; frutos ausentes		0	0	0	0			Brazil, Estado: Santa Catarina, Curitibanos
Solanaceae	Solanum	paucidens	Bitter	IAC	Herbarium sheet	143255	97945			Lorenzi, H.		5747		Bernacci, L.C. & Franco, E.	15	10	2005				Brazil	Santa Catarina		Curitibanos		nas margens da rodovia	subarbusto, pouco postrado, lenhoso, ca. 30 cm de comprimento; flores brancas; frutos ausentes		0	0	0	0			Brazil, Estado: Santa Catarina, Curitibanos
Solanaceae	Solanum	paucidens	Bitter	RB	Herbarium sheet	170909	131577	71394	RB00464330	Machado, O.		s.n.			27	5	1945				Brazil	Rio de Janeiro		Tijuca		restinga			0	0	0	0			Brazil, Estado: Rio de Janeiro, Tijuca
Solanaceae	Solanum	paucidens	Bitter	RB	Herbarium sheet	170921	131589	438766	RB00461267	Mansano, V.F.	06-	357		Marquete, R.	7	12	2006				Brazil	Rio de Janeiro	Resende	Visconde de Mauá	estrada Mauá-Resende	beira do barranco	arvoreta 2 m; flores com corola branca, antera amarelas		-22.341472	-44.522056	1204	0		1204	Brazil, Estado: Rio de Janeiro, Resende, Visconde de Mauá: estrada Mauá-Resende
Solanaceae	Solanum	paucidens	Bitter	BHCB	Herbarium sheet	171106	131756	106243		Mansano, V.F.	06-	357		Marquete, R.	7	12	2006				Brazil	Rio de Janeiro	Resende	Visconde de Mauá	estrada Mauá-Resende	beira do barranco	arvoreta 2 m; flores com corola branca, anteras amarelas		-22.341472	-44.522061	1204	0		1204	Brazil, Estado: Rio de Janeiro, Resende, Visconde de Mauá: estrada Mauá-Resende
Solanaceae	Solanum	paucidens	Bitter	RB	Herbarium sheet	170911	131579	186783	RB00464195	Martinelli, G.		2482		et al.	8	6	1977				Brazil	Rio de Janeiro	Nova Friburgo	Morro da Caledonia			erva heliófila com cerca de 1 m de altura; folha levemente discolor; cálice esverdeado com lacineos acastanhados		0	0	1400	0		1400	Brazil, Estado: Rio de Janeiro, Nova Friburgo, Morro da Caledonia
Solanaceae	Solanum	paucidens	Bitter	K	Herbarium sheet	137043	103844		K001043212	Martinelli, G.		2492	[A]		8	6	1977				Brazil	Rio de Janeiro	Nova Friburgo	Morro da Caledônia			erva heliofila ca 1 m; folhas discolores; calice esverdeado com lacinios acastanhados		0	0	1400	1600		1400 - 1600	Brazil, Estado: Rio de Janeiro, Nova Friburgo, Morro da Caledônia
Solanaceae	Solanum	paucidens	Bitter	ICN	Herbarium sheet	143453	109294	101909	ICN0101909	Mentz, L.A.		82			13	11	1993				Brazil	Rio Grande do Sul	Muitos Capões		Na estrada para Esmeralda				0	0	0	0			Brazil, Estado: Rio Grande do Sul, Muitos Capões: Na estrada para Esmeralda
Solanaceae	Solanum	paucidens	Bitter	ICN	Herbarium sheet	143487	109324	111442	ICN0111442	Mentz, L.A.		164			8	4	1995				Brazil	Rio Grande do Sul	São José dos Ausentes		Antes da descida da Serra da Rocinha				0	0	0	0			Brazil, Estado: Rio Grande do Sul, São José dos Ausentes: Antes da descida da Serra da Rocinha
Solanaceae	Solanum	paucidens	Bitter	ICN	Herbarium sheet	143526	109363	140065	ICN0140065	Mentz, L.A.		359		Soares, E.L.C. & Vendruscolo, G.S.	11	4	2005				Brazil	Rio Grande do Sul	São Francisco de Paula		belvedere da pedra	Na beira de estrada	S29°28'01.8' W50°38'18.5'		-29.467167	-50.638472	0	0			Brazil, Estado: Rio Grande do Sul, São Francisco de Paula: belvedere da pedra
Solanaceae	Solanum	paucidens	Bitter	ICN	Herbarium sheet	143459	109300	111142	ICN0111142	Mentz, L.A.		2888		Stehmann, J.R.	3	1	1984				Brazil	Santa Catarina	Praia Grande				Erva, flores brancas; Beira de arroio		0	0	0	0			Brazil, Estado: Santa Catarina, Praia Grande
Solanaceae	Solanum	paucidens	Bitter	K	Herbarium sheet	129838	98527		K001043148	Miers, J.		3540			0	0	0				Brazil	Rio de Janeiro		Serra dos Orgãos	'Organ Mountains'				0	0	0	0			Brazil, Estado: Rio de Janeiro, Serra dos Orgãos: 'Organ Mountains'
Solanaceae	Solanum	paucidens	Bitter	BM	Herbarium sheet	25469	27141		BM000935490	Miers, J.		4540	[a]		0	0	0				Brazil	Rio de Janeiro			Rio Janeiro, Organ Mount.				-22.35545	-42.585156	0	0			Brazil, Estado: Rio de Janeiro: Rio Janeiro, Organ Mount.
Solanaceae	Solanum	paucidens	Bitter	RB	Herbarium sheet	170914	131582		RB00517984	Nadruz, M.		2184		Iganci, J.; Silva, M.; Cronemberger, C.; Junior, F. & Oliveira, S.	31	1	2008				Brazil	Rio de Janeiro	Petrópolis	Parque Nacional Serra dos Orgãos	Bonfim, trilha para a Pedra do Queijo	umido, mata Atlântica/floresta ombrófila dense montana	lamina membranácea; pedicelo creme; botões esverdeados; cálice esverdeado; petala esbranquiçada, estames amarelos		0	0	1400	1500		1400 - 1500	Brazil, Estado: Rio de Janeiro, Petrópolis, Parque Nacional Serra dos Orgãos: Bonfim, trilha para a Pedra do Queijo
Solanaceae	Solanum	paucidens	Bitter	BHCB	Herbarium sheet	127584	97941		BHCB017144	Paula-Souza, J.		5884		Zuloaga, F.O.; Morrone, O.; Tsuji, R. & Silveira, M.F.	13	7	2006				Brazil	Rio de Janeiro	Teresópolis	Parque Nacional da Serra dos Orgãos	trilha para a Pedra do Sino		arbusto 2 m; flores alvas; frutos imaturos verdes		-22.283333	-43	1170	2000		1170 - 2000	Brazil, Estado: Rio de Janeiro, Teresópolis, Parque Nacional da Serra dos Orgãos: trilha para a Pedra do Sino
Solanaceae	Solanum	paucidens	Bitter	RB	Herbarium sheet	170841	97941	472394	RB00536588	Paula-Souza, J.		5884		Zuloaga, F.O.; Morrone, O.; Tsuji, R. & Silveira, M.F.	13	7	2006				Brazil	Rio de Janeiro	Teresópolis	Parque Nacional da Serra dos Orgãos	trilha para a Pedra do Sino		arbusto 2 m; flores alvas; frutos imaturos verdes		-22.283333	-43	1170	2000		1170 - 2000	Brazil, Estado: Rio de Janeiro, Teresópolis, Parque Nacional da Serra dos Orgãos: trilha para a Pedra do Sino
Solanaceae	Solanum	paucidens	Bitter	RB	Herbarium sheet	170923	131591	325835	RB00464335	Pereira, S.C.		1511			2	12	1981				Brazil	Minas Gerais		Pocos de Caldas			erva ca. 40 cm; flores alvas, frutos imaturos verdes		-21.838889	-46.564722	0	0			Brazil, Estado: Minas Gerais, Pocos de Caldas
Solanaceae	Solanum	paucidens	Bitter	PACA	Herbarium sheet	143771	109582	59102	PACA059102	Pivetta, ?		943			8	11	1953				Brazil	Rio Grande do Sul	Ijuí		Pestana	In incultis			0	0	0	0			Brazil, Estado: Rio Grande do Sul, Ijuí: Pestana
Solanaceae	Solanum	paucidens	Bitter	RB	Herbarium sheet	170918	131586	54132	RB00466560	Plaumann, F.		503			20	3	1944				Brazil	Santa Catarina		Nova Teutonia			ereto, 1/2 m		0	0	0	0			Brazil, Estado: Santa Catarina, Nova Teutonia
Solanaceae	Solanum	paucidens	Bitter	K	Herbarium sheet	59116	54751		K000658375	Plowman, T.C.		2861		Sucre, D.	29	5	1969				Brazil	Rio de Janeiro		Parque Nacional de Itatiaia	Parque Nacional de Itatiaia, Maromba		Erva com 1.5m de altura crescendo na beira de estrada no local umido. Corola lila, fruto ainda verde.		-22.333333	-44.583333	1600	0		1600	Brazil, Estado: Rio de Janeiro, Parque Nacional de Itatiaia: Parque Nacional de Itatiaia, Maromba
Solanaceae	Solanum	paucidens	Bitter	S	Herbarium sheet	79425	54751	12-27905		Plowman, T.C.		2861		Sucre, D.	29	5	1969				Brazil	Rio de Janeiro		Parque Nacional de Itatiaia	Parque Nacional de Itatiaia, Maromba		Erva com 1.5m de altura crescendo na beira de estrada no local umido. Corola lila, fruto ainda verde.		-22.333333	-44.583333	1600	0		1600	Brazil, Estado: Rio de Janeiro, Parque Nacional de Itatiaia: Parque Nacional de Itatiaia, Maromba
Solanaceae	Solanum	paucidens	Bitter	F	Herbarium sheet	136885	54751	1746544		Plowman, T.C.		2861		Sucre, D.	29	5	1969				Brazil	Rio de Janeiro		Parque Nacional de Itatiaia	Parque Nacional de Itatiaia, Maromba		Erva com 1.5m de altura crescendo na beira de estrada no local umido. Corola lila, fruto ainda verde.		-22.333333	-44.583333	1600	0		1600	Brazil, Estado: Rio de Janeiro, Parque Nacional de Itatiaia: Parque Nacional de Itatiaia, Maromba
Solanaceae	Solanum	paucidens	Bitter	L	Herbarium sheet	167907	54751	393200		Plowman, T.C.		2861		Sucre, D.	29	5	1969				Brazil	Rio de Janeiro		Parque Nacional de Itatiaia	Parque Nacional de Itatiaia, Maromba		Erva com 1.5m de altura crescendo na beira de estrada no local umido. Corola lila, fruto ainda verde.		-22.333333	-44.583333	1600	0		1600	Brazil, Estado: Rio de Janeiro, Parque Nacional de Itatiaia: Parque Nacional de Itatiaia, Maromba
Solanaceae	Solanum	paucidens	Bitter	NY	Herbarium sheet	168096	54751			Plowman, T.C.		2861		Sucre, D.	29	5	1969				Brazil	Rio de Janeiro		Parque Nacional de Itatiaia	Parque Nacional de Itatiaia, Maromba		Erva com 1.5m de altura crescendo na beira de estrada no local umido. Corola lila, fruto ainda verde.		-22.333333	-44.583333	1600	0		1600	Brazil, Estado: Rio de Janeiro, Parque Nacional de Itatiaia: Parque Nacional de Itatiaia, Maromba
Solanaceae	Solanum	paucidens	Bitter	US	Herbarium sheet	168174	54751	2710747		Plowman, T.C.		2861		Sucre, D.	29	5	1969				Brazil	Rio de Janeiro		Parque Nacional de Itatiaia	Parque Nacional de Itatiaia, Maromba		Erva com 1.5m de altura crescendo na beira de estrada no local umido. Corola lila, fruto ainda verde.		-22.333333	-44.583333	1600	0		1600	Brazil, Estado: Rio de Janeiro, Parque Nacional de Itatiaia: Parque Nacional de Itatiaia, Maromba
Solanaceae	Solanum	paucidens	Bitter	MBM	Herbarium sheet	143599	109425	111693	MBM0111693	Poloni, M.		1789		et al.	0	0	0				Brazil	Rio Grande do Sul	Caxias do Sul		Loreto				0	0	0	0			Brazil, Estado: Rio Grande do Sul, Caxias do Sul: Loreto
Solanaceae	Solanum	paucidens	Bitter	NY	Herbarium sheet	168111	109425			Poloni, M.		1789		et al.	0	0	0				Brazil	Rio Grande do Sul	Caxias do Sul		Loreto				0	0	0	0			Brazil, Estado: Rio Grande do Sul, Caxias do Sul: Loreto
Solanaceae	Solanum	paucidens	Bitter	US	Herbarium sheet	168172	109425	3073057		Poloni, M.		1789		et al.	0	0	0				Brazil	Rio Grande do Sul	Caxias do Sul		Loreto				0	0	0	0			Brazil, Estado: Rio Grande do Sul, Caxias do Sul: Loreto
Solanaceae	Solanum	paucidens	Bitter	US	Herbarium sheet	168505	129697	3073069		Poloni, M.		1827			17	8	1986				Brazil	Rio Grande do Sul	Caixas do Sul	Mato Perso		em beira de estrada			0	0	0	0			Brazil, Estado: Rio Grande do Sul, Caixas do Sul, Mato Perso
Solanaceae	Solanum	paucidens	Bitter	SP	Herbarium sheet	146136	111443	15298	SP008680	Puttemanns, A.	CGG-	5883			27	11	1902				Brazil	São Paulo	Santo André		Alto da Serra.				0	0	0	0			Brazil, Estado: São Paulo, Santo André: Alto da Serra.
Solanaceae	Solanum	paucidens	Bitter	G	Herbarium sheet	70165	63438			Rambo		31281			20	2	1946				Brazil			San Francisco de Paula	San Francisco de Paula, Vila Oliva				0	0	0	0			Brazil, San Francisco de Paula: San Francisco de Paula, Vila Oliva
Solanaceae	Solanum	paucidens	Bitter	NY	Herbarium sheet	168441	129640			Rambo, B.		46421			20	3	1950				Brazil	Rio Grande do Sul		Caí	prope Gramado				0	0	0	0			Brazil, Estado: Rio Grande do Sul, Caí: prope Gramado
Solanaceae	Solanum	paucidens	Bitter	US	Herbarium sheet	168503	129695	2102332		Rambo, B.		52112			7	2	1952				Brazil	Rio Grande do Sul		Morrinhos	prope S[ão] Francisco de Paula	ao longo das picadas e em clareiras da mata			0	0	0	0			Brazil, Estado: Rio Grande do Sul, Morrinhos: prope S[ão] Francisco de Paula
Solanaceae	Solanum	paucidens	Bitter	PACA	Herbarium sheet	143724	109535	334	PACA000334	Rambo, B.		s.n.			21	5	1933				Brazil	Rio Grande do Sul	Esteio			In incultis			0	0	0	0			Brazil, Estado: Rio Grande do Sul, Esteio
Solanaceae	Solanum	paucidens	Bitter	PACA	Herbarium sheet	143725	109536	1183	PACA001183	Rambo, B.		s.n.			0	0	0				Brazil	Rio Grande do Sul							0	0	0	0			Brazil, Estado: Rio Grande do Sul
Solanaceae	Solanum	paucidens	Bitter	PACA	Herbarium sheet	143726	109537	2274	PACA002274	Rambo, B.		s.n.			21	12	1935				Brazil	Rio Grande do Sul	Montenegro		Kappesberg	In incultis			0	0	0	0			Brazil, Estado: Rio Grande do Sul, Montenegro: Kappesberg
Solanaceae	Solanum	paucidens	Bitter	PACA	Herbarium sheet	143733	109544	8889	PACA008889	Rambo, B.		s.n.			15	1	1942				Brazil	Rio Grande do Sul	Bom Jesus		Serra da Rocinha	In dumetosis ad viam			0	0	0	0			Brazil, Estado: Rio Grande do Sul, Bom Jesus: Serra da Rocinha
Solanaceae	Solanum	paucidens	Bitter	PACA	Herbarium sheet	143744	109555	29460	PACA029460	Rambo, B.		s.n.			5	9	1945				Brazil	Rio Grande do Sul	Sapucaia do Sul			In incultis			0	0	0	0			Brazil, Estado: Rio Grande do Sul, Sapucaia do Sul
Solanaceae	Solanum	paucidens	Bitter	PACA	Herbarium sheet	143745	109556	31281	PACA031281	Rambo, B.		s.n.			21	2	1946				Brazil	Rio Grande do Sul	Caxias do Sul		Vila Oliva	In incultis			0	0	0	0			Brazil, Estado: Rio Grande do Sul, Caxias do Sul: Vila Oliva
Solanaceae	Solanum	paucidens	Bitter	PACA	Herbarium sheet	143746	109557	31430	PACA031430	Rambo, B.		s.n.			31	1	1946				Brazil	Santa Catarina	Sombrio		P. Araranguá	In incultis			0	0	0	0			Brazil, Estado: Santa Catarina, Sombrio: P. Araranguá
Solanaceae	Solanum	paucidens	Bitter	PACA	Herbarium sheet	143747	109558	32369	PACA032369	Rambo, B.		s.n.			28	2	1946				Brazil	Rio Grande do Sul	Bom Jesus		Serra da Rocinha	In dumetosis ad viam			0	0	0	0			Brazil, Estado: Rio Grande do Sul, Bom Jesus: Serra da Rocinha
Solanaceae	Solanum	paucidens	Bitter	PACA	Herbarium sheet	143751	109562	36103	PACA036103	Rambo, B.		s.n.			1	2	1948				Brazil	Rio Grande do Sul	Cambará do Sul			In silvula nebulari			0	0	0	0			Brazil, Estado: Rio Grande do Sul, Cambará do Sul
Solanaceae	Solanum	paucidens	Bitter	PACA	Herbarium sheet	143754	109565	39746	PACA039746	Rambo, B.		s.n.			14	1	1949				Brazil	Rio Grande do Sul	Montenegro		Parecí	In incultis			0	0	0	0			Brazil, Estado: Rio Grande do Sul, Montenegro: Parecí
Solanaceae	Solanum	paucidens	Bitter	PACA	Herbarium sheet	143756	109567	39972	PACA039972	Rambo, B.		s.n.			12	1	1948				Brazil	Rio Grande do Sul	Novo Hamburgo		Ad montem Ferrabraz	In incultis			0	0	0	0			Brazil, Estado: Rio Grande do Sul, Novo Hamburgo: Ad montem Ferrabraz
Solanaceae	Solanum	paucidens	Bitter	PACA	Herbarium sheet	143760	109571	42548	PACA042548	Rambo, B.		s.n.			13	7	1949				Brazil	Rio Grande do Sul	Santa Rita			In incultis dumetosis			0	0	0	0			Brazil, Estado: Rio Grande do Sul, Santa Rita
Solanaceae	Solanum	paucidens	Bitter	PACA	Herbarium sheet	143761	109572	42617	PACA042617	Rambo, B.		s.n.			18	7	1949				Brazil	Rio Grande do Sul	Montenegro		Parecí	In incultis			0	0	0	0			Brazil, Estado: Rio Grande do Sul, Montenegro: Parecí
Solanaceae	Solanum	paucidens	Bitter	PACA	Herbarium sheet	143764	109575	45473	PACA045473	Rambo, B.		s.n.			18	1	1950				Brazil	Rio Grande do Sul	Bom Jesus		Serra da Rocinha	In dumetosis ad viam			0	0	0	0			Brazil, Estado: Rio Grande do Sul, Bom Jesus: Serra da Rocinha
Solanaceae	Solanum	paucidens	Bitter	PACA	Herbarium sheet	143768	109579	52112	PACA052112	Rambo, B.		s.n.			7	2	1952				Brazil	Rio Grande do Sul	São Francisco de Paula		Morrinhos	In incultis ad viam			0	0	0	0			Brazil, Estado: Rio Grande do Sul, São Francisco de Paula: Morrinhos
Solanaceae	Solanum	paucidens	Bitter	CAL	Herbarium sheet	173824	133667	316864		Regnell, A.F.	III-	970	[b]		0	0	1866				Brazil	Minas Gerais			sin. loc.				0	0	0	0			Brazil, Estado: Minas Gerais: sin. loc.
Solanaceae	Solanum	paucidens	Bitter	CAL	Herbarium sheet	173825	133668	316728		Regnell, A.F.	III-	970	a		18	10	1859				Brazil	Minas Gerais		Caldas					-21.5526	-46.2309	0	0			Brazil, Estado: Minas Gerais, Caldas
Solanaceae	Solanum	paucidens	Bitter	K	Herbarium sheet	67308	60852		K000788055	Regnell, A.F.	III-	971	B		18	12	1867				Brazil	Minas Gerais		Caldas					0	0	0	0			Brazil, Estado: Minas Gerais, Caldas
Solanaceae	Solanum	paucidens	Bitter	MO	Herbarium sheet	155612	119368	2741587	MO-1351296	Regnell, A.F.	III-	971	a		18	1	1860				Brazil	Minas Gerais		Caldas					0	0	0	0			Brazil, Estado: Minas Gerais, Caldas
Solanaceae	Solanum	paucidens	Bitter	NY	Herbarium sheet	169263	130275		669470	Reitz, P.R.		4424		Klein, R.	21	6	1957				Brazil	Santa Catarina	Joinville	Estrada Dona Francisca		mata	arbusto; flor branca		-26.3044	-48.8456	500	0		500	Brazil, Estado: Santa Catarina, Joinville, Estrada Dona Francisca
Solanaceae	Solanum	paucidens	Bitter	NY	Herbarium sheet	169264	130275		669471	Reitz, P.R.		4424		Klein, R.	21	6	1957				Brazil	Santa Catarina	Joinville	Estrada Dona Francisca		mata	arbusto; flor branca		-26.3044	-48.8456	500	0		500	Brazil, Estado: Santa Catarina, Joinville, Estrada Dona Francisca
Solanaceae	Solanum	paucidens	Bitter	NY	Herbarium sheet	169267	130277		669473	Reitz, P.R.		5597		Klein, R.	6	11	1957				Brazil	Santa Catarina	Joinville	Estrada Dona Francisca		mata	arbusto 2 m; flor branca		-26.3044	-48.8456	550	0		550	Brazil, Estado: Santa Catarina, Joinville, Estrada Dona Francisca
Solanaceae	Solanum	paucidens	Bitter	NY	Herbarium sheet	168444	129643			Reitz, P.R.		14800		Klein, R.M.	13	4	1963				Brazil	Santa Catarina		Anita Garibaldi		pinhal	fl. branca		0	0	700	0		700	Brazil, Estado: Santa Catarina, Anita Garibaldi
Solanaceae	Solanum	paucidens	Bitter	F	Herbarium sheet	137008	103810	1775162		Reitz, P.R.		17346		Klein, R.M.	9	12	1965				Brazil	Santa Catarina	Benedito Novo	Alto Forcacão	Doutor Pedrinho	caminho da mata	erva 1 m; flor branca		0	0	600	0		600	Brazil, Estado: Santa Catarina, Benedito Novo, Alto Forcacão: Doutor Pedrinho
Solanaceae	Solanum	paucidens	Bitter	NY	Herbarium sheet	169243	103810		669472	Reitz, P.R.		17346		Klein, R.M.	9	12	1965				Brazil	Santa Catarina	Benedito Novo	Alto Forcacão	Doutor Pedrinho	caminho da mata	erva 1 m; flor branca		0	0	600	0		600	Brazil, Estado: Santa Catarina, Benedito Novo, Alto Forcacão: Doutor Pedrinho
Solanaceae	Solanum	paucidens	Bitter	NY	Herbarium sheet	169265	130276		669475	Ribas, O.S.		250		Cordeiro, J.	8	2	1990				Brazil	Paraná	Morretes	Estação Marumbi		oral de rio ancachoeirado	erva 1.5 m; pétalas alvas, anteras amarelas		0	0	0	0			Brazil, Estado: Paraná, Morretes, Estação Marumbi
Solanaceae	Solanum	paucidens	Bitter	SP	Herbarium sheet	169266	130276	249982		Ribas, O.S.		250		Cordeiro, J.	8	2	1990				Brazil	Paraná	Morretes	Estação Marumbi		oral de rio ancachoeirado	erva 1.5 m; pétalas alvas, anteras amarelas		0	0	0	0			Brazil, Estado: Paraná, Morretes, Estação Marumbi
Solanaceae	Solanum	paucidens	Bitter	RB	Herbarium sheet	170919	131587	490721	RB00578306	Ribas, O.S.		6012		Poliquesi, C.B.; Barbosa, E.; Steiner, P. & Bordin, J.	14	2	2004				Brazil	Paraná	Piraquara	Sitio Santa Barbara			herbácea, apoiante; flor alva, anteras amarelas		0	0	0	0			Brazil, Estado: Paraná, Piraquara, Sitio Santa Barbara
Solanaceae	Solanum	paucidens	Bitter	MO	Herbarium sheet	79954	69887	5891130	MO-1389555	Riedel, L.		7407			0	12	1822				Brazil								0	0	0	0			Brazil
Solanaceae	Solanum	paucidens	Bitter	NY	Herbarium sheet	168443	129642			Riedel, L.		s.n.			0	0	1835				Brazil	Rio de Janeiro		Cabo Frio		arenosis maritimis			0	0	0	0			Brazil, Estado: Rio de Janeiro, Cabo Frio
Solanaceae	Solanum	paucidens	Bitter	NY	Herbarium sheet	168450	129646			Riedel, L.		s.n.			22	12	1829				Brazil	Rio de Janeiro			prop. Mand.	in cultis ruderatis	Sol. annuum, florib. albis		0	0	0	0			Brazil, Estado: Rio de Janeiro: prop. Mand.
Solanaceae	Solanum	paucidens	Bitter	NY	Herbarium sheet	168451	129646			Riedel, L.		s.n.			22	12	1829				Brazil	Rio de Janeiro			prop. Mand.	in cultis ruderatis	Sol. annuum, florib. albis		0	0	0	0			Brazil, Estado: Rio de Janeiro: prop. Mand.
Solanaceae	Solanum	paucidens	Bitter	BHCB	Herbarium sheet	127591	97948	139840	BHCB019010	Rodrigues, R.R.		s.n.			15	4	1993				Brazil	São Paulo	Apiaí	Parque Estadual do Petar		arbusto 2 m; flores brancas, frutos verdes			0	0	0	0			Brazil, Estado: São Paulo, Apiaí, Parque Estadual do Petar
Solanaceae	Solanum	paucidens	Bitter	UEC	Herbarium sheet	127654	97948	67343		Rodrigues, R.R.		s.n.			15	4	1993				Brazil	São Paulo	Apiaí	Parque Estadual do Petar		arbusto 2 m; flores brancas, frutos verdes			0	0	0	0			Brazil, Estado: São Paulo, Apiaí, Parque Estadual do Petar
Solanaceae	Solanum	paucidens	Bitter	RB	Herbarium sheet	170843	97948	620098	RB00936058	Rodrigues, R.R.		s.n.			15	4	1993				Brazil	São Paulo	Apiaí	Parque Estadual do Petar		arbusto 2 m; flores brancas, frutos verdes			0	0	0	0			Brazil, Estado: São Paulo, Apiaí, Parque Estadual do Petar
[truncated: 100 more rows]
